# Supplementary material for: Nitrogen addition substantially affects plant phenology in terrestrial ecosystems: a meta-analysis
Source: Front Plant Sci. 2025 Aug 19;16:1632357. doi: 10.3389/fpls.2025.1632357 (PMC12401924; doi:10.3389/fpls.2025.1632357)
Supplement: Supplementary file 2 [file Table1.xlsx]

## Sheet: All raw data
id	title	ecosystem	species	guild	P	Phenological period	precipitation	temperature	N	treatment_mean	treatment_sd	treatment_n	control_mean	control_sd	control_n	TNA
1	EFFECT OF ORGANIC AND INORGANIC NUTRIENTS SOURCES ON PHENOLOGY AND GROWTH OF WHEAT	farmland	Wheat	herb	Flowering	flowering	360	20	6	97.6667	0.37	3	93.4055	0.27	3	NH4NO3
2	EFFECT OF ORGANIC AND INORGANIC NUTRIENTS SOURCES ON PHENOLOGY AND GROWTH OF WHEAT	farmland	Wheat	herb	Flowering	flowering	360	20	6	98.6107	0.33	3	97.5118	0.43	3	NH4NO3
3	EFFECT OF ORGANIC AND INORGANIC NUTRIENTS SOURCES ON PHENOLOGY AND GROWTH OF WHEAT	farmland	Wheat	herb	Maturity	Lactation period	360	20	6	107.628	0.48	3	104.785	0.37	3	NH4NO3
4	EFFECT OF ORGANIC AND INORGANIC NUTRIENTS SOURCES ON PHENOLOGY AND GROWTH OF WHEAT	farmland	Wheat	herb	Maturity	Lactation period	360	20	6	108.023	0.45	3	106.788	0.41	3	NH4NO3
5	Effect of various N application times on tree phenology and physiology of 'Mauritius' litchi in South Africa - preliminary results	farmland	Mauritius litchi	herb	Flowering	flowering	464	16	3.6	69.9332	8.57	5	70.6436	8.45	5	Ca(NO3)2
6	Effect of various N application times on tree phenology and physiology of 'Mauritius' litchi in South Africa - preliminary results	farmland	Mauritius litchi	herb	Flowering	flowering	464	16	2.16	63.9635	10.95	5	70.6436	8.45	5	Ca(NO3)2
7	Effect of various N application times on tree phenology and physiology of 'Mauritius' litchi in South Africa - preliminary results	farmland	Mauritius litchi	herb	Flowering	flowering	464	16	1.44	82.2809	5.6	5	70.6436	8.45	5	Ca(NO3)2
8	Effects of water, salt and nitrogen stress on sunflower (Helianthus annuus L.) at different growth stages	farmland	Helianthus annuus L	herb	Maturity	seeding	180	15	13.5	52.7321	8.44	3	50.0765	5.37	3	CO(NH2)2
9	Effects of water, salt and nitrogen stress on sunflower (Helianthus annuus L.) at different growth stages	farmland	Helianthus annuus L	herb	Budding	bud	180	15	13.5	74.0117	1.92	3	71.3759	1.53	3	CO(NH2)2
10	Effects of water, salt and nitrogen stress on sunflower (Helianthus annuus L.) at different growth stages	farmland	Helianthus annuus L	herb	Flowering	flower	180	15	13.5	82.7718	1.54	3	80.3492	1.92	3	CO(NH2)2
11	Effects of water, salt and nitrogen stress on sunflower (Helianthus annuus L.) at different growth stages	farmland	Helianthus annuus L	herb	Maturity	mature	180	15	13.5	109.613	6.52	3	109.509	6.52	3	CO(NH2)2
12	Nitrogen Use Efficiency Phenotype and Associated Genes: Roles of Germination, Flowering, Root/Shoot Length and Biomass	farmland	Oryza sativaL	herb	Flowering	flower	1140	28	15	122.345	32.92	32	128.139	20.59	32	CO(NH2)2
13	Nitrogen Use Efficiency Phenotype and Associated Genes: Roles of Germination, Flowering, Root/Shoot Length and Biomass	farmland	Oryza sativaL	herb	Budding	Germination	1140	28	15	21.4934	14.84	32	23.8122	12.82	32	CO(NH2)2
14	Response of Tillage, Nitrogen and Stubble Management on Phenology and Crop Establishment of Wheat	farmland	wheat	herb	Budding	emergence	380	21	12	10.99	1.1	4	11.1	1.11	4	CO(NH2)2
15	Response of Tillage, Nitrogen and Stubble Management on Phenology and Crop Establishment of Wheat	farmland	wheat	herb	Flowering	boot stage	380	21	12	122.67	12.27	4	118.39	11.84	4	CO(NH2)2
16	Response of Tillage, Nitrogen and Stubble Management on Phenology and Crop Establishment of Wheat	farmland	wheat	herb	Flowering	anthesis	380	21	12	130.68	13.07	4	126.97	12.7	4	CO(NH2)2
17	Response of Tillage, Nitrogen and Stubble Management on Phenology and Crop Establishment of Wheat	farmland	wheat	herb	Maturity	physiological Maturity	380	21	12	164.11	16.41	4	155.68	15.57	4	CO(NH2)2
18	Interactive Effects of Genotype and Nitrogen on the Phenology and Yield Determination of Okra	farmland	Sabz Pari	herb	Flowering	开花期	240	27	5	39.5364	0.979528	3	40.2318	1.05347	3	CO(NH2)2
19	Interactive Effects of Genotype and Nitrogen on the Phenology and Yield Determination of Okra	farmland	Sabz Pari	herb	Flowering	开花期	240	27	10	38.6424	0.957377	3	40.2318	1.05347	3	CO(NH2)2
20	Interactive Effects of Genotype and Nitrogen on the Phenology and Yield Determination of Okra	farmland	Sabz Pari	herb	Flowering	开花期	240	27	15	38.245	0.947533	3	40.2318	1.05347	3	CO(NH2)2
21	Interactive Effects of Genotype and Nitrogen on the Phenology and Yield Determination of Okra	farmland	Sabz Pari	herb	Flowering	开花期	240	27	20	37.649	0.932766	3	40.2318	1.05347	3	CO(NH2)2
22	Interactive Effects of Genotype and Nitrogen on the Phenology and Yield Determination of Okra	farmland	Sabz Pari	herb	Flowering	开花期	240	27	25	36.904	0.914308	3	40.2318	1.05347	3	CO(NH2)2
23	Interactive Effects of Genotype and Nitrogen on the Phenology and Yield Determination of Okra	farmland	Sabz Pari	herb	Flowering	开花期	240	27	30	36.2583	0.89831	3	40.2318	1.05347	3	CO(NH2)2
24	Interactive Effects of Genotype and Nitrogen on the Phenology and Yield Determination of Okra	farmland	Arka Anamika	herb	Flowering	开花期	240	27	5	38.4934	0.953686	3	39.1391	1.02486	3	CO(NH2)2
25	Interactive Effects of Genotype and Nitrogen on the Phenology and Yield Determination of Okra	farmland	Arka Anamika	herb	Flowering	开花期	240	27	10	37.6987	0.933997	3	39.1391	1.02486	3	CO(NH2)2
26	Interactive Effects of Genotype and Nitrogen on the Phenology and Yield Determination of Okra	farmland	Arka Anamika	herb	Flowering	开花期	240	27	15	37.0033	0.916769	3	39.1391	1.02486	3	CO(NH2)2
27	Interactive Effects of Genotype and Nitrogen on the Phenology and Yield Determination of Okra	farmland	Arka Anamika	herb	Flowering	开花期	240	27	20	36.1093	0.894619	3	39.1391	1.02486	3	CO(NH2)2
28	Interactive Effects of Genotype and Nitrogen on the Phenology and Yield Determination of Okra	farmland	Arka Anamika	herb	Flowering	开花期	240	27	25	35.5132	0.879852	3	39.1391	1.02486	3	CO(NH2)2
29	Interactive Effects of Genotype and Nitrogen on the Phenology and Yield Determination of Okra	farmland	Arka Anamika	herb	Flowering	开花期	240	27	30	34.7682	0.861394	3	39.1391	1.02486	3	CO(NH2)2
30	HOW NITROGEN AND PHOSPHORUS INFLUENCE THE PHENOLOGY OF OKRA	farmland	Sabz pari	herb	Flowering	flower	240	27	10	40	0.991013	3	36.67	0.960209	3	CO(NH2)2
31	HOW NITROGEN AND PHOSPHORUS INFLUENCE THE PHENOLOGY OF OKRA	farmland	Sabz pari	herb	Flowering	flower	240	27	15	41	1.01579	3	36.67	0.960209	3	CO(NH2)2
32	HOW NITROGEN AND PHOSPHORUS INFLUENCE THE PHENOLOGY OF OKRA	farmland	Arka anamika	herb	Flowering	flower	240	27	10	36	0.891911	3	31	0.811739	3	CO(NH2)2
33	HOW NITROGEN AND PHOSPHORUS INFLUENCE THE PHENOLOGY OF OKRA	farmland	Arka anamika	herb	Flowering	flower	240	27	15	41	1.01579	3	31	0.811739	3	CO(NH2)2
34	HOW NITROGEN AND PHOSPHORUS INFLUENCE THE PHENOLOGY OF OKRA	farmland	Green star	herb	Flowering	flower	240	27	10	37	0.916687	3	31	0.811739	3	CO(NH2)2
35	HOW NITROGEN AND PHOSPHORUS INFLUENCE THE PHENOLOGY OF OKRA	farmland	Green star	herb	Flowering	flower	240	27	15	39	0.966237	3	31	0.811739	3	CO(NH2)2
36	NITROGEN DOSES AND PLANT DENSITY AFFECT PHENOLOGY AND YIELD OF SWEET CORN	farmland	corn	herb	Flowering	tassel	600	27	12	54.7297	1.35595	3	56.25	1.47291	3	CO(NH2)2
37	NITROGEN DOSES AND PLANT DENSITY AFFECT PHENOLOGY AND YIELD OF SWEET CORN	farmland	corn	herb	Flowering	tassel	600	27	16	54.7297	1.35595	3	56.25	1.47291	3	CO(NH2)2
38	NITROGEN DOSES AND PLANT DENSITY AFFECT PHENOLOGY AND YIELD OF SWEET CORN	farmland	corn	herb	Flowering	tassel	600	27	20	57.7703	1.43128	3	56.25	1.47291	3	CO(NH2)2
39	NITROGEN DOSES AND PLANT DENSITY AFFECT PHENOLOGY AND YIELD OF SWEET CORN	farmland	corn	herb	Flowering	tassel	600	27	12	54.7297	1.35595	3	54.7297	1.4331	3	CO(NH2)2
40	NITROGEN DOSES AND PLANT DENSITY AFFECT PHENOLOGY AND YIELD OF SWEET CORN	farmland	corn	herb	Flowering	tassel	600	27	16	54.7297	1.35595	3	54.7297	1.4331	3	CO(NH2)2
41	NITROGEN DOSES AND PLANT DENSITY AFFECT PHENOLOGY AND YIELD OF SWEET CORN	farmland	corn	herb	Flowering	tassel	600	27	20	57.7703	1.43128	3	54.7297	1.4331	3	CO(NH2)2
42	NITROGEN DOSES AND PLANT DENSITY AFFECT PHENOLOGY AND YIELD OF SWEET CORN	farmland	corn	herb	Flowering	tassel	600	27	12	57.7703	1.43128	3	54.7297	1.4331	3	CO(NH2)2
43	NITROGEN DOSES AND PLANT DENSITY AFFECT PHENOLOGY AND YIELD OF SWEET CORN	farmland	corn	herb	Flowering	tassel	600	27	16	57.7703	1.43128	3	54.7297	1.4331	3	CO(NH2)2
44	NITROGEN DOSES AND PLANT DENSITY AFFECT PHENOLOGY AND YIELD OF SWEET CORN	farmland	corn	herb	Flowering	tassel	600	27	20	57.7703	1.43128	3	54.7297	1.4331	3	CO(NH2)2
45	NITROGEN DOSES AND PLANT DENSITY AFFECT PHENOLOGY AND YIELD OF SWEET CORN	farmland	corn	herb	Flowering	tassel	600	27	12	57.7703	1.43128	3	57.0101	1.49282	3	CO(NH2)2
46	NITROGEN DOSES AND PLANT DENSITY AFFECT PHENOLOGY AND YIELD OF SWEET CORN	farmland	corn	herb	Flowering	tassel	600	27	16	57.7703	1.43128	3	57.0101	1.49282	3	CO(NH2)2
47	NITROGEN DOSES AND PLANT DENSITY AFFECT PHENOLOGY AND YIELD OF SWEET CORN	farmland	corn	herb	Flowering	tassel	600	27	20	57.0101	1.41244	3	57.0101	1.49282	3	CO(NH2)2
48	NITROGEN DOSES AND PLANT DENSITY AFFECT PHENOLOGY AND YIELD OF SWEET CORN	farmland	corn	herb	Maturity	Maturity	600	27	12	106.419	2.63656	3	91.2162	2.38851	3	CO(NH2)2
49	NITROGEN DOSES AND PLANT DENSITY AFFECT PHENOLOGY AND YIELD OF SWEET CORN	farmland	corn	herb	Maturity	Maturity	600	27	16	106.419	2.63656	3	91.2162	2.38851	3	CO(NH2)2
50	NITROGEN DOSES AND PLANT DENSITY AFFECT PHENOLOGY AND YIELD OF SWEET CORN	farmland	corn	herb	Maturity	Maturity	600	27	20	110.22	2.73073	3	91.2162	2.38851	3	CO(NH2)2
51	NITROGEN DOSES AND PLANT DENSITY AFFECT PHENOLOGY AND YIELD OF SWEET CORN	farmland	corn	herb	Maturity	Maturity	600	27	12	107.939	2.67423	3	94.2568	2.46813	3	CO(NH2)2
52	NITROGEN DOSES AND PLANT DENSITY AFFECT PHENOLOGY AND YIELD OF SWEET CORN	farmland	corn	herb	Maturity	Maturity	600	27	16	109.459	2.71189	3	94.2568	2.46813	3	CO(NH2)2
53	NITROGEN DOSES AND PLANT DENSITY AFFECT PHENOLOGY AND YIELD OF SWEET CORN	farmland	corn	herb	Maturity	Maturity	600	27	20	112.5	2.78722	3	94.2568	2.46813	3	CO(NH2)2
54	NITROGEN DOSES AND PLANT DENSITY AFFECT PHENOLOGY AND YIELD OF SWEET CORN	farmland	corn	herb	Maturity	Maturity	600	27	12	109.459	2.71189	3	94.2568	2.46813	3	CO(NH2)2
55	NITROGEN DOSES AND PLANT DENSITY AFFECT PHENOLOGY AND YIELD OF SWEET CORN	farmland	corn	herb	Maturity	Maturity	600	27	16	112.5	2.78722	3	94.2568	2.46813	3	CO(NH2)2
56	NITROGEN DOSES AND PLANT DENSITY AFFECT PHENOLOGY AND YIELD OF SWEET CORN	farmland	corn	herb	Maturity	Maturity	600	27	20	115.541	2.86255	3	94.2568	2.46813	3	CO(NH2)2
57	NITROGEN DOSES AND PLANT DENSITY AFFECT PHENOLOGY AND YIELD OF SWEET CORN	farmland	corn	herb	Maturity	Maturity	600	27	12	114.02	2.82489	3	94.2568	2.46813	3	CO(NH2)2
58	NITROGEN DOSES AND PLANT DENSITY AFFECT PHENOLOGY AND YIELD OF SWEET CORN	farmland	corn	herb	Maturity	Maturity	600	27	16	117.061	2.90022	3	94.2568	2.46813	3	CO(NH2)2
59	NITROGEN DOSES AND PLANT DENSITY AFFECT PHENOLOGY AND YIELD OF SWEET CORN	farmland	corn	herb	Maturity	Maturity	600	27	20	118.581	2.93788	3	94.2568	2.46813	3	CO(NH2)2
60	Linear dependency of winter wheat yield and nitrogen use efficiency on the pre-anthesis temperature in the lower reach of the Yangtze River	farmland	wheat	herb	Flowering	vegetative growth period	1063	15.3	15	156.38	3.87436	3	160.75	4.20926	3	CO(NH2)2
61	Linear dependency of winter wheat yield and nitrogen use efficiency on the pre-anthesis temperature in the lower reach of the Yangtze River	farmland	wheat	herb	Flowering	vegetative growth period	1063	15.3	22.5	156.25	3.87114	3	160.75	4.20926	3	CO(NH2)2
62	Linear dependency of winter wheat yield and nitrogen use efficiency on the pre-anthesis temperature in the lower reach of the Yangtze River	farmland	wheat	herb	Flowering	vegetative growth period	1063	15.3	37.5	157.13	3.89295	3	160.75	4.20926	3	CO(NH2)2
63	Linear dependency of winter wheat yield and nitrogen use efficiency on the pre-anthesis temperature in the lower reach of the Yangtze River	farmland	wheat	herb	Budding	reproductive growth period	1063	15.3	15	47.63	1.18005	3	44.33	1.16079	3	CO(NH2)2
64	Linear dependency of winter wheat yield and nitrogen use efficiency on the pre-anthesis temperature in the lower reach of the Yangtze River	farmland	wheat	herb	Budding	reproductive growth period	1063	15.3	22.5	47.5	1.17683	3	44.33	1.16079	3	CO(NH2)2
65	Linear dependency of winter wheat yield and nitrogen use efficiency on the pre-anthesis temperature in the lower reach of the Yangtze River	farmland	wheat	herb	Budding	reproductive growth period	1063	15.3	37.5	47.5	1.17683	3	44.33	1.16079	3	CO(NH2)2
66	Linear dependency of winter wheat yield and nitrogen use efficiency on the pre-anthesis temperature in the lower reach of the Yangtze River	farmland	wheat	herb	Maturity	whole growth period	1063	15.3	15	204.17	5.05838	3	204.92	5.36586	3	CO(NH2)2
67	Linear dependency of winter wheat yield and nitrogen use efficiency on the pre-anthesis temperature in the lower reach of the Yangtze River	farmland	wheat	herb	Maturity	whole growth period	1063	15.3	22.5	203.75	5.04797	3	204.92	5.36586	3	CO(NH2)2
68	Linear dependency of winter wheat yield and nitrogen use efficiency on the pre-anthesis temperature in the lower reach of the Yangtze River	farmland	wheat	herb	Maturity	whole growth period	1063	15.3	37.5	204.25	5.06036	3	204.92	5.36586	3	CO(NH2)2
69	Plant Density and Nitrogen Effects on Maize Phenology and Grain Yield	farmland	corn	herb	Flowering	tasseling	400	25.5	6	48.4	1.19913	6	50.9	1.33282	6	CO(NH2)2
70	Plant Density and Nitrogen Effects on Maize Phenology and Grain Yield	farmland	corn	herb	Flowering	tasseling	400	25.5	12	48.9	1.21151	6	50.9	1.33282	6	CO(NH2)2
71	Plant Density and Nitrogen Effects on Maize Phenology and Grain Yield	farmland	corn	herb	Flowering	tasseling	400	25.5	18	49.1	1.21647	6	50.9	1.33282	6	CO(NH2)2
72	Plant Density and Nitrogen Effects on Maize Phenology and Grain Yield	farmland	corn	herb	Flowering	silking	400	25.5	6	57.3	1.41963	6	60.4	1.58158	6	CO(NH2)2
73	Plant Density and Nitrogen Effects on Maize Phenology and Grain Yield	farmland	corn	herb	Flowering	silking	400	25.5	12	58.1	1.43945	6	60.4	1.58158	6	CO(NH2)2
74	Plant Density and Nitrogen Effects on Maize Phenology and Grain Yield	farmland	corn	herb	Flowering	silking	400	25.5	18	58.1	1.43945	6	60.4	1.58158	6	CO(NH2)2
75	Plant Density and Nitrogen Effects on Maize Phenology and Grain Yield	farmland	corn	herb	Maturity	Maturity	400	25.5	6	84.4	2.09104	6	88.6	2.32	6	CO(NH2)2
76	Plant Density and Nitrogen Effects on Maize Phenology and Grain Yield	farmland	corn	herb	Maturity	Maturity	400	25.5	12	85.3	2.11333	6	88.6	2.32	6	CO(NH2)2
77	Plant Density and Nitrogen Effects on Maize Phenology and Grain Yield	farmland	corn	herb	Maturity	Maturity	400	25.5	18	86.3	2.13811	6	88.6	2.32	6	CO(NH2)2
78	Phenology, Yield and Yield Components of Maize as Affected by Humic Acid and Nitrogen	farmland	corn	herb	Flowering	silking	400	25.5	8	55	1.36264	4	53	1.38781	4	CO(NH2)2
79	Phenology, Yield and Yield Components of Maize as Affected by Humic Acid and Nitrogen	farmland	corn	herb	Flowering	silking	400	25.5	12	55	1.36264	4	53	1.38781	4	CO(NH2)2
80	Phenology, Yield and Yield Components of Maize as Affected by Humic Acid and Nitrogen	farmland	corn	herb	Flowering	silking	400	25.5	16	56	1.38742	4	53	1.38781	4	CO(NH2)2
81	Phenology, Yield and Yield Components of Maize as Affected by Humic Acid and Nitrogen	farmland	corn	herb	Flowering	silking	400	25.5	20	57	1.41219	4	53	1.38781	4	CO(NH2)2
82	Phenology and Maize Crop Stand in Response to Mulching and Nitrogen Management	farmland	corn	herb	Flowering	tasseling	360	25.5	25	46	1.13966	3	45	1.17833	3	CO(NH2)2
83	Phenology and Maize Crop Stand in Response to Mulching and Nitrogen Management	farmland	corn	herb	Flowering	silking	360	25.5	25	52	1.28832	3	49	1.28307	3	CO(NH2)2
84	Phenology and Maize Crop Stand in Response to Mulching and Nitrogen Management	farmland	corn	herb	Maturity	Maturity	360	25.5	25	98	2.42798	3	94	2.4614	3	CO(NH2)2
85	Seed priming, nitrogen levels and moisture regimes affects phenology of wheatseed priming, nitrogen levels and moisture regimes affects phenology of wheat	farmland	wheat	herb	Budding	emergence	400	25.5	6	8	0.198203	3	9	0.235666	3	CO(NH2)2
86	Seed priming, nitrogen levels and moisture regimes affects phenology of wheatseed priming, nitrogen levels and moisture regimes affects phenology of wheat	farmland	wheat	herb	Budding	emergence	400	25.5	12	9	0.222978	3	9	0.235666	3	CO(NH2)2
87	Seed priming, nitrogen levels and moisture regimes affects phenology of wheatseed priming, nitrogen levels and moisture regimes affects phenology of wheat	farmland	wheat	herb	Maturity	heading	400	25.5	6	120	2.97304	3	121	3.1684	3	CO(NH2)2
88	Seed priming, nitrogen levels and moisture regimes affects phenology of wheatseed priming, nitrogen levels and moisture regimes affects phenology of wheat	farmland	wheat	herb	Maturity	heading	400	25.5	12	121	2.99781	3	121	3.1684	3	CO(NH2)2
89	Cover crops, fertilizer nitrogen rates, and economic return of grain sorghum	farmland	grain sorghum	herb	Flowering	Days to 50% flowering	600	16	4.5	72	1.78382	4	78	2.04244	4	CO(NH2)2
90	Cover crops, fertilizer nitrogen rates, and economic return of grain sorghum	farmland	grain sorghum	herb	Flowering	Days to 50% flowering	600	16	9	71	1.75905	4	78	2.04244	4	CO(NH2)2
91	Cover crops, fertilizer nitrogen rates, and economic return of grain sorghum	farmland	grain sorghum	herb	Flowering	Days to 50% flowering	600	16	13.5	69	1.7095	4	78	2.04244	4	CO(NH2)2
92	Cover crops, fertilizer nitrogen rates, and economic return of grain sorghum	farmland	grain sorghum	herb	Flowering	Days to 50% flowering	600	16	18	69	1.7095	4	78	2.04244	4	CO(NH2)2
93	Growth, yield components and grain yield response of rice to temperature and nitrogen levels.	farmland	rice	herb	Flowering	Days to flag leaf initiation	838.6	26.5	6	76	1.88292	5	75	1.96388	5	CO(NH2)2
94	Growth, yield components and grain yield response of rice to temperature and nitrogen levels.	farmland	rice	herb	Flowering	Days to flag leaf initiation	838.6	26.5	8	78	1.93247	5	75	1.96388	5	CO(NH2)2
95	Growth, yield components and grain yield response of rice to temperature and nitrogen levels.	farmland	rice	herb	Flowering	Days to flag leaf initiation	838.6	26.5	10	79	1.95725	5	75	1.96388	5	CO(NH2)2
96	Growth, yield components and grain yield response of rice to temperature and nitrogen levels.	farmland	rice	herb	Flowering	Days to 50 per cent flowering	838.6	26.5	6	95	2.35366	5	95	2.48759	5	CO(NH2)2
97	Growth, yield components and grain yield response of rice to temperature and nitrogen levels.	farmland	rice	herb	Flowering	Days to 50 per cent flowering	838.6	26.5	8	97	2.40321	5	95	2.48759	5	CO(NH2)2
98	Growth, yield components and grain yield response of rice to temperature and nitrogen levels.	farmland	rice	herb	Flowering	Days to 50 per cent flowering	838.6	26.5	10	99	2.45276	5	95	2.48759	5	CO(NH2)2
99	The Study of Sesame Phenology and Growth Period under Different Nitrogen Rates	farmland	sesame	herb	Budding	Emergence phase	250	18	10	17	0.42118	3	16.38	0.428912	3	CO(NH2)2
100	The Study of Sesame Phenology and Growth Period under Different Nitrogen Rates	farmland	sesame	herb	Budding	Seedling phase	250	18	10	48.09	1.19145	3	40	1.04741	3	CO(NH2)2
101	The Study of Sesame Phenology and Growth Period under Different Nitrogen Rates	farmland	sesame	herb	Flowering	Early flowering phase	250	18	10	67.14	1.66341	3	60.81	1.59232	3	CO(NH2)2
102	The Study of Sesame Phenology and Growth Period under Different Nitrogen Rates	farmland	sesame	herb	Flowering	Early seed filling phase	250	18	10	88	2.18023	3	81.57	2.13592	3	CO(NH2)2
103	The Study of Sesame Phenology and Growth Period under Different Nitrogen Rates	farmland	sesame	herb	Flowering	Full flowering phase	250	18	10	109.71	2.7181	3	102.48	2.68345	3	CO(NH2)2
104	The Study of Sesame Phenology and Growth Period under Different Nitrogen Rates	farmland	sesame	herb	Maturity	Early physiological Maturity phase	250	18	10	126.14	3.12516	3	120.33	3.15086	3	CO(NH2)2
105	The Study of Sesame Phenology and Growth Period under Different Nitrogen Rates	farmland	sesame	herb	Budding	Emergence phase	250	18	15	17.67	0.43778	3	16.38	0.428912	3	CO(NH2)2
106	The Study of Sesame Phenology and Growth Period under Different Nitrogen Rates	farmland	sesame	herb	Budding	Seedling phase	250	18	15	55.19	1.36735	3	40	1.04741	3	CO(NH2)2
107	The Study of Sesame Phenology and Growth Period under Different Nitrogen Rates	farmland	sesame	herb	Flowering	Early flowering phase	250	18	15	72.38	1.79324	3	60.81	1.59232	3	CO(NH2)2
108	The Study of Sesame Phenology and Growth Period under Different Nitrogen Rates	farmland	sesame	herb	Flowering	Early seed filling phase	250	18	15	92.52	2.29221	3	81.57	2.13592	3	CO(NH2)2
109	The Study of Sesame Phenology and Growth Period under Different Nitrogen Rates	farmland	sesame	herb	Flowering	Full flowering phase	250	18	15	117.57	2.91283	3	102.48	2.68345	3	CO(NH2)2
110	The Study of Sesame Phenology and Growth Period under Different Nitrogen Rates	farmland	sesame	herb	Maturity	Early physiological Maturity phase	250	18	15	138.86	3.4403	3	120.33	3.15086	3	CO(NH2)2
111	Effects of time and rate of nitrogen application on phenology and some agronomical traits of maize (Zea mays L.)	farmland	corn	herb	Flowering	50% Tasseling, day	254.3	15	7.5	59.6	1.47661	3	58.8	1.53969	3	CO(NH2)2
112	Effects of time and rate of nitrogen application on phenology and some agronomical traits of maize (Zea mays L.)	farmland	corn	herb	Flowering	50% Tasseling, day	254.3	15	15	60.1	1.489	3	58.8	1.53969	3	CO(NH2)2
113	Effects of time and rate of nitrogen application on phenology and some agronomical traits of maize (Zea mays L.)	farmland	corn	herb	Flowering	50% Tasseling, day	254.3	15	22.5	62.7	1.55341	3	58.8	1.53969	3	CO(NH2)2
114	Effects of time and rate of nitrogen application on phenology and some agronomical traits of maize (Zea mays L.)	farmland	corn	herb	Flowering	50% Tasseling, day	254.3	15	7.5	64.6	1.60049	3	63.5	1.66276	3	CO(NH2)2
115	Effects of time and rate of nitrogen application on phenology and some agronomical traits of maize (Zea mays L.)	farmland	corn	herb	Flowering	50% Tasseling, day	254.3	15	15	64.8	1.60544	3	63.5	1.66276	3	CO(NH2)2
116	Effects of time and rate of nitrogen application on phenology and some agronomical traits of maize (Zea mays L.)	farmland	corn	herb	Flowering	50% Tasseling, day	254.3	15	22.5	67.2	1.6649	3	63.5	1.66276	3	CO(NH2)2
117	Effects of time and rate of nitrogen application on phenology and some agronomical traits of maize (Zea mays L.)	farmland	corn	herb	Flowering	anthesis-silkinkg interval day	254.3	15	7.5	4.9	0.121399	3	5.3	0.138781	3	CO(NH2)2
118	Effects of time and rate of nitrogen application on phenology and some agronomical traits of maize (Zea mays L.)	farmland	corn	herb	Flowering	anthesis-silkinkg interval day	254.3	15	15	4.7	0.116444	3	5.3	0.138781	3	CO(NH2)2
119	Effects of time and rate of nitrogen application on phenology and some agronomical traits of maize (Zea mays L.)	farmland	corn	herb	Flowering	anthesis-silkinkg interval day	254.3	15	22.5	4.5	0.111489	3	5.3	0.138781	3	CO(NH2)2
120	Effects of time and rate of nitrogen application on phenology and some agronomical traits of maize (Zea mays L.)	farmland	corn	herb	Maturity	physio- logical Maturity, day	254.3	15	7.5	123.6	3.06223	3	121.5	3.18149	3	CO(NH2)2
121	Effects of time and rate of nitrogen application on phenology and some agronomical traits of maize (Zea mays L.)	farmland	corn	herb	Maturity	physio- logical Maturity, day	254.3	15	15	126.2	3.12665	3	121.5	3.18149	3	CO(NH2)2
122	Effects of time and rate of nitrogen application on phenology and some agronomical traits of maize (Zea mays L.)	farmland	corn	herb	Maturity	physio- logical Maturity, day	254.3	15	22.5	127.3	3.1539	3	121.5	3.18149	3	CO(NH2)2
123	Yield Related Traits and Yield of Quality Protein Maize (Zea mays L.) affected by Nitrogen Levels to achieve maximum yield in the Central Rift Valley of Ethiopia.	farmland	corn	herb	Maturity	Days to Physiological Maturity	648	20.55	2.5	136.67	3.38604	3	135.67	3.55254	3	CO(NH2)2
124	Yield Related Traits and Yield of Quality Protein Maize (Zea mays L.) affected by Nitrogen Levels to achieve maximum yield in the Central Rift Valley of Ethiopia.	farmland	corn	herb	Maturity	Days to Physiological Maturity	648	20.55	5	137.67	3.41082	3	135.67	3.55254	3	CO(NH2)2
125	Yield Related Traits and Yield of Quality Protein Maize (Zea mays L.) affected by Nitrogen Levels to achieve maximum yield in the Central Rift Valley of Ethiopia.	farmland	corn	herb	Maturity	Days to Physiological Maturity	648	20.55	7.5	138	3.41899	3	135.67	3.55254	3	CO(NH2)2
126	Yield Related Traits and Yield of Quality Protein Maize (Zea mays L.) affected by Nitrogen Levels to achieve maximum yield in the Central Rift Valley of Ethiopia.	farmland	corn	herb	Maturity	Days to Physiological Maturity	648	20.55	10	140.33	3.47672	3	135.67	3.55254	3	CO(NH2)2
127	Yield Related Traits and Yield of Quality Protein Maize (Zea mays L.) affected by Nitrogen Levels to achieve maximum yield in the Central Rift Valley of Ethiopia.	farmland	corn	herb	Maturity	Days to Physiological Maturity	648	20.55	12.5	147.83	3.66254	3	135.67	3.55254	3	CO(NH2)2
128	Effect of varying sowing dates and nitrogen levels on growth and physiology of scented rice	farmland	rice	herb	Flowering	Flowering	300	20	4	91.23	2.26025	3	90.17	2.36111	3	CO(NH2)2
129	Effect of varying sowing dates and nitrogen levels on growth and physiology of scented rice	farmland	rice	herb	Flowering	Flowering	300	20	6	94.16	2.33284	3	90.17	2.36111	3	CO(NH2)2
130	Effect of varying sowing dates and nitrogen levels on growth and physiology of scented rice	farmland	rice	herb	Flowering	Flowering	300	20	8	95.2	2.35861	3	90.17	2.36111	3	CO(NH2)2
131	Effect of varying sowing dates and nitrogen levels on growth and physiology of scented rice	farmland	rice	herb	Flowering	Milking	300	20	4	101.36	2.51123	3	100.13	2.62192	3	CO(NH2)2
132	Effect of varying sowing dates and nitrogen levels on growth and physiology of scented rice	farmland	rice	herb	Flowering	Milking	300	20	6	104.18	2.58109	3	100.13	2.62192	3	CO(NH2)2
133	Effect of varying sowing dates and nitrogen levels on growth and physiology of scented rice	farmland	rice	herb	Flowering	Milking	300	20	8	105.23	2.60711	3	100.13	2.62192	3	CO(NH2)2
134	Effect of varying sowing dates and nitrogen levels on growth and physiology of scented rice	farmland	rice	herb	Maturity	Dough	300	20	4	121.15	3.00153	3	120.02	3.14274	3	CO(NH2)2
135	Effect of varying sowing dates and nitrogen levels on growth and physiology of scented rice	farmland	rice	herb	Maturity	Dough	300	20	6	125.02	3.09741	3	120.02	3.14274	3	CO(NH2)2
136	Effect of varying sowing dates and nitrogen levels on growth and physiology of scented rice	farmland	rice	herb	Maturity	Dough	300	20	8	126.15	3.12541	3	120.02	3.14274	3	CO(NH2)2
137	Effect of varying sowing dates and nitrogen levels on growth and physiology of scented rice	farmland	rice	herb	Maturity	Harvesting	300	20	4	130.12	3.22376	3	128.81	3.37291	3	CO(NH2)2
138	Effect of varying sowing dates and nitrogen levels on growth and physiology of scented rice	farmland	rice	herb	Maturity	Harvesting	300	20	6	132.92	3.29314	3	128.81	3.37291	3	CO(NH2)2
139	Effect of varying sowing dates and nitrogen levels on growth and physiology of scented rice	farmland	rice	herb	Maturity	Harvesting	300	20	8	133.95	3.31865	3	128.81	3.37291	3	CO(NH2)2
140	Delayed autumnal leaf senescence following nutrient fertilization results in altered nitrogen resorption	forest	Larix principis-rupprechtii	arbor	Leaf discoloration	Leaf discoloration	460	-1	10	246.526	1.25	4	245.278	0.89	4	CO(NH2)2
141	Delayed autumnal leaf senescence following nutrient fertilization results in altered nitrogen resorption	forest	Larix principis-rupprechtii	arbor	Leaf discoloration	Complete leaf discoloration	460	-1	10	285.768	2.14	4	283.497	2.85	4	CO(NH2)2
142	Delayed autumnal leaf senescence following nutrient fertilization results in altered nitrogen resorption	forest	Larix principis-rupprechtii	arbor	Leaf discoloration	Leaf senescence duration	460	-1	10	39.2417	1.71	4	38.2464	3.08	4	CO(NH2)2
143	Genetic and environmental variation in spring and autumn phenology of biomass willows effects on shoot growth and nitrogen economy	forest	Salix spp	arbor	Flowering	first flowering date	277	13.6	10	104.28	2.52	4	107.023	2.02	4	NH4NO3
144	Genetic and environmental variation in spring and autumn phenology of biomass willows effects on shoot growth and nitrogen economy	forest	Salix spp	arbor	Flowering	first flowering date	277	13.6	10	100.781	3.65	4	100.949	3.63	4	NH4NO3
145	Genetic and environmental variation in spring and autumn phenology of biomass willows effects on shoot growth and nitrogen economy	forest	Salix spp	arbor	Complete leaf fall	Complete leaf fall	277	13.6	10	309.886	2.09	4	305.67	2.56	4	NH4NO3
146	Genetic and environmental variation in spring and autumn phenology of biomass willows effects on shoot growth and nitrogen economy	forest	Salix spp	arbor	Complete leaf fall	Complete leaf fall	277	13.6	10	311.88	2.24	4	306.203	2.24	4	NH4NO3
147	Tree seedling responses to multiple environmental stresses: interactive effects of soil warming, nitrogen fertilization, and plant invasion	forest	birch	arbor	Budding	day of onset of bud burst	1110	7	5	111.827	6.06	6	111.827	6.06	6	CO(NH2)2
148	A 6-Year-Long Manipulation with Soil Warming and Canopy Nitrogen Additions does not Affect Xylem Phenology and Cell Production of Mature Black Spruce	forest		arbor	Xylem growth	Xylem growth	400	1	14.93	87.4987	2.16781	6	91.3025	2.39077	6	NH4NO3
149	A 6-Year-Long Manipulation with Soil Warming and Canopy Nitrogen Additions does not Affect Xylem Phenology and Cell Production of Mature Black Spruce	forest		arbor	Xylem growth	Xylem growth	400	1	14.93	100.387	2.48712	6	82.3329	2.1559	6	NH4NO3
150	A 6-Year-Long Manipulation with Soil Warming and Canopy Nitrogen Additions does not Affect Xylem Phenology and Cell Production of Mature Black Spruce	forest		arbor	Xylem growth	Xylem growth	400	1	14.93	117.108	2.90138	6	91.8929	2.40623	6	NH4NO3
151	A 6-Year-Long Manipulation with Soil Warming and Canopy Nitrogen Additions does not Affect Xylem Phenology and Cell Production of Mature Black Spruce	forest		arbor	Xylem growth	Xylem growth	400	1	14.93	109.068	2.70219	6	94.8032	2.48243	6	NH4NO3
152	A 6-Year-Long Manipulation with Soil Warming and Canopy Nitrogen Additions does not Affect Xylem Phenology and Cell Production of Mature Black Spruce	forest		arbor	Xylem growth	Xylem growth	400	1	14.93	99.14	2.45622	6	100.581	2.63372	6	NH4NO3
153	A 6-Year-Long Manipulation with Soil Warming and Canopy Nitrogen Additions does not Affect Xylem Phenology and Cell Production of Mature Black Spruce	forest		arbor	Xylem growth	Xylem growth	400	1	14.93	102.064	2.52868	6	102.54	2.68502	6	NH4NO3
154	A 6-Year-Long Manipulation with Soil Warming and Canopy Nitrogen Additions does not Affect Xylem Phenology and Cell Production of Mature Black Spruce	forest		arbor	Xylem growth	Xylem growth	400	1	14.93	101.672	2.51895	6	100.973	2.64398	6	NH4NO3
155	A 6-Year-Long Manipulation with Soil Warming and Canopy Nitrogen Additions does not Affect Xylem Phenology and Cell Production of Mature Black Spruce	forest		arbor	Xylem growth	Xylem growth	400	1	14.93	124.321	3.0801	6	99.6036	2.60813	6	NH4NO3
156	A 6-Year-Long Manipulation with Soil Warming and Canopy Nitrogen Additions does not Affect Xylem Phenology and Cell Production of Mature Black Spruce	forest		arbor	Xylem growth	Xylem growth	400	1	14.93	108.213	2.681	6	102.982	2.6966	6	NH4NO3
157	A 6-Year-Long Manipulation with Soil Warming and Canopy Nitrogen Additions does not Affect Xylem Phenology and Cell Production of Mature Black Spruce	forest		arbor	Xylem growth	Xylem growth	400	1	14.93	112.549	2.78845	6	106.368	2.78526	6	NH4NO3
158	A 6-Year-Long Manipulation with Soil Warming and Canopy Nitrogen Additions does not Affect Xylem Phenology and Cell Production of Mature Black Spruce	forest		arbor	Xylem growth	Xylem growth	400	1	14.93	113.565	2.8136	6	111.195	2.91164	6	NH4NO3
159	A 6-Year-Long Manipulation with Soil Warming and Canopy Nitrogen Additions does not Affect Xylem Phenology and Cell Production of Mature Black Spruce	forest		arbor	Xylem growth	Xylem growth	400	1	14.93	119.573	2.96246	6	107.924	2.82599	6	NH4NO3
160	Effects of soil warming and nitrogen foliar applications on bud burst of black spruce	forest		arbor	Budding	germinate	400	12	14.93	156	3.86495	3	155	4.05869	3	NH4NO3
161	Effects of soil warming and nitrogen foliar applications on bud burst of black spruce	forest		arbor	Budding	germinate	400	12	14.93	160	3.96405	3	160	4.18962	3	NH4NO3
162	Effects of soil warming and nitrogen foliar applications on bud burst of black spruce	forest		arbor	Budding	germinate	400	12	14.93	149	3.69152	3	155	4.05869	3	NH4NO3
163	Effects of soil warming and nitrogen foliar applications on bud burst of black spruce	forest		arbor	Budding	germinate	400	12	14.93	151	3.74107	3	151	3.95395	3	NH4NO3
164	Effects of soil warming and nitrogen foliar applications on bud burst of black spruce	forest		arbor	Budding	Bud development	400	12	14.93	188	4.65776	3	186	4.87043	3	NH4NO3
165	Effects of soil warming and nitrogen foliar applications on bud burst of black spruce	forest		arbor	Budding	Bud development	400	12	14.93	196	4.85596	3	196	5.13228	3	NH4NO3
166	Effects of soil warming and nitrogen foliar applications on bud burst of black spruce	forest		arbor	Budding	Bud development	400	12	14.93	183	4.53388	3	182	4.76569	3	NH4NO3
167	Effects of soil warming and nitrogen foliar applications on bud burst of black spruce	forest		arbor	Budding	Bud development	400	12	14.93	190	4.70731	3	190	4.97517	3	NH4NO3
168	Canopy Nitrogen Addition and Soil Warming Affect Conifer Seedlings' Phenology but Have Limited Impact on Growth and Soil N Mineralization in Boreal Forests of Eastern Canada	forest	balsam fir	arbor	Budding	In the bud	400	12	3	145.286	3.5995	3	145.071	3.79871	3	NH4NO3
169	Canopy Nitrogen Addition and Soil Warming Affect Conifer Seedlings' Phenology but Have Limited Impact on Growth and Soil N Mineralization in Boreal Forests of Eastern Canada	forest	balsam fir	arbor	Budding	In the bud	400	12	3	152.201	3.77082	3	145.11	3.79971	3	NH4NO3
170	Canopy Nitrogen Addition and Soil Warming Affect Conifer Seedlings' Phenology but Have Limited Impact on Growth and Soil N Mineralization in Boreal Forests of Eastern Canada	forest	black spruce	arbor	Budding	In the bud	400	12	3	145.286	3.5995	3	145.286	3.80432	3	NH4NO3
171	Canopy Nitrogen Addition and Soil Warming Affect Conifer Seedlings' Phenology but Have Limited Impact on Growth and Soil N Mineralization in Boreal Forests of Eastern Canada	forest	black spruce	arbor	Budding	In the bud	400	12	3	158.955	3.93816	3	145.095	3.79933	3	NH4NO3
172	Canopy Nitrogen Addition and Soil Warming Affect Conifer Seedlings' Phenology but Have Limited Impact on Growth and Soil N Mineralization in Boreal Forests of Eastern Canada	forest	balsam fir	arbor	Budding	Bud enlargement	400	12	3	169.5	4.19942	3	168.857	4.42155	3	NH4NO3
173	Canopy Nitrogen Addition and Soil Warming Affect Conifer Seedlings' Phenology but Have Limited Impact on Growth and Soil N Mineralization in Boreal Forests of Eastern Canada	forest	balsam fir	arbor	Budding	Bud enlargement	400	12	3	176.081	4.36245	3	144.819	3.79212	3	NH4NO3
174	Canopy Nitrogen Addition and Soil Warming Affect Conifer Seedlings' Phenology but Have Limited Impact on Growth and Soil N Mineralization in Boreal Forests of Eastern Canada	forest	black spruce	arbor	Budding	Bud enlargement	400	12	3	169.714	4.20473	3	144.791	3.79138	3	NH4NO3
175	Canopy Nitrogen Addition and Soil Warming Affect Conifer Seedlings' Phenology but Have Limited Impact on Growth and Soil N Mineralization in Boreal Forests of Eastern Canada	forest	black spruce	arbor	Budding	Bud enlargement	400	12	3	179.222	4.44028	3	144.791	3.79138	3	NH4NO3
176	Canopy Nitrogen Addition and Soil Warming Affect Conifer Seedlings' Phenology but Have Limited Impact on Growth and Soil N Mineralization in Boreal Forests of Eastern Canada	forest	balsam fir	arbor	Budding	Bud development	400	12	3	199.714	4.94799	3	194.143	5.08366	3	NH4NO3
177	Canopy Nitrogen Addition and Soil Warming Affect Conifer Seedlings' Phenology but Have Limited Impact on Growth and Soil N Mineralization in Boreal Forests of Eastern Canada	forest	balsam fir	arbor	Budding	Bud development	400	12	3	193.714	4.79933	3	194.143	5.08366	3	NH4NO3
178	Canopy Nitrogen Addition and Soil Warming Affect Conifer Seedlings' Phenology but Have Limited Impact on Growth and Soil N Mineralization in Boreal Forests of Eastern Canada	forest	black spruce	arbor	Budding	Bud development	400	12	3	193.714	4.79933	3	194.143	5.08366	3	NH4NO3
179	Canopy Nitrogen Addition and Soil Warming Affect Conifer Seedlings' Phenology but Have Limited Impact on Growth and Soil N Mineralization in Boreal Forests of Eastern Canada	forest	black spruce	arbor	Budding	Bud development	400	12	3	179.067	4.43645	3	158.81	4.15847	3	NH4NO3
180	Effects of water and nutrient additions on the timing and duration of phenological stages of resprouting Terminalia sericea	forest	Terminalia sericea	arbor	Budding	bud presence	650	22	3	7.75059	0.78	3	10.0511	1.01	3	NH4NO3
181	Effects of nitrogen addition on flowering phenology and community structure of alpine meadow community in eastern margin of Qinghai-Tibet Plateau	grassland	Scirpus pumihus	herb	Flowering	Flowering	670	1.2	5	142	3.55	5	138	4.21	5	NH4NO3
182	Effects of nitrogen addition on flowering phenology and community structure of alpine meadow community in eastern margin of Qinghai-Tibet Plateau	grassland	Kobresiacapillifolia	herb	Flowering	Flowering	670	1.2	5	135	5.73	5	134	4.37	5	NH4NO3
183	Effects of nitrogen addition on flowering phenology and community structure of alpine meadow community in eastern margin of Qinghai-Tibet Plateau	grassland	Poa poophagorum	herb	Flowering	Flowering	670	1.2	5	200	3.3	5	194	3.5	5	NH4NO3
184	Effects of nitrogen addition on flowering phenology and community structure of alpine meadow community in eastern margin of Qinghai-Tibet Plateau	grassland	Roegnerianuans	herb	Flowering	Flowering	670	1.2	5	206	5	5	202	3.68	5	NH4NO3
185	Effects of nitrogen addition on flowering phenology and community structure of alpine meadow community in eastern margin of Qinghai-Tibet Plateau	grassland	Elynsmians	herb	Flowering	Flowering	670	1.2	5	195	2.54	5	201	2.3	5	NH4NO3
186	Effects of nitrogen addition on flowering phenology and community structure of alpine meadow community in eastern margin of Qinghai-Tibet Plateau	grassland	Poapratensis	herb	Flowering	Flowering	670	1.2	5	204	3.72	5	198	4.88	5	NH4NO3
187	Effects of nitrogen addition on flowering phenology and community structure of alpine meadow community in eastern margin of Qinghai-Tibet Plateau	grassland	Fesluca ovina	herb	Flowering	Flowering	670	1.2	5	207	7.05	5	200	3.41	5	NH4NO3
188	Effects of nitrogen addition on flowering phenology and community structure of alpine meadow community in eastern margin of Qinghai-Tibet Plateau	grassland	Agroslishugoniana	herb	Flowering	Flowering	670	1.2	5	199	1.63	5	194	2.63	5	NH4NO3
189	Effects of nitrogen addition on flowering phenology and community structure of alpine meadow community in eastern margin of Qinghai-Tibet Plateau	grassland	Agroslistrinii	herb	Flowering	Flowering	670	1.2	5	205	5.24	5	200	3.68	5	NH4NO3
190	Effects of nitrogen addition on flowering phenology and community structure of alpine meadow community in eastern margin of Qinghai-Tibet Plateau	grassland	Leontopodium nanum	herb	Flowering	Flowering	670	1.2	5	192	2.43	5	191	6.42	5	NH4NO3
191	Effects of nitrogen addition on flowering phenology and community structure of alpine meadow community in eastern margin of Qinghai-Tibet Plateau	grassland	Rumex patientia	herb	Flowering	Flowering	670	1.2	5	170	7.23	5	184	17.57	5	NH4NO3
192	Effects of nitrogen addition on flowering phenology and community structure of alpine meadow community in eastern margin of Qinghai-Tibet Plateau	grassland	Gentianopsis paludosa	herb	Flowering	Flowering	670	1.2	5	210	9.61	5	214	4.55	5	NH4NO3
193	Effects of nitrogen addition on flowering phenology and community structure of alpine meadow community in eastern margin of Qinghai-Tibet Plateau	grassland	Saussurea hieracioides	herb	Flowering	Flowering	670	1.2	5	206	7.52	5	202	6.69	5	NH4NO3
194	Effects of nitrogen addition on flowering phenology and community structure of alpine meadow community in eastern margin of Qinghai-Tibet Plateau	grassland	Euphrasia regelii	herb	Flowering	Flowering	670	1.2	5	205	9.25	5	199	7.43	5	NH4NO3
195	Effects of nitrogen addition on flowering phenology and community structure of alpine meadow community in eastern margin of Qinghai-Tibet Plateau	grassland	Pedicularis kansuensis	herb	Flowering	Flowering	670	1.2	5	182	3.3	5	193	9.03	5	NH4NO3
196	Effects of nitrogen addition on flowering phenology and community structure of alpine meadow community in eastern margin of Qinghai-Tibet Plateau	grassland	Thalictrumaipinwm	herb	Flowering	Flowering	670	1.2	5	148	3.37	5	150	3.19	5	NH4NO3
197	Effects of nitrogen addition on flowering phenology and community structure of alpine meadow community in eastern margin of Qinghai-Tibet Plateau	grassland	Polentilla.fiagarioides	herb	Flowering	Flowering	670	1.2	5	180	5.4	5	185	5.13	5	NH4NO3
198	Effects of nitrogen addition on flowering phenology and community structure of alpine meadow community in eastern margin of Qinghai-Tibet Plateau	grassland	Saussurea nigrescens	herb	Flowering	Flowering	670	1.2	5	216	2.01	5	208	6.2	5	NH4NO3
199	Effects of nitrogen addition on flowering phenology and community structure of alpine meadow community in eastern margin of Qinghai-Tibet Plateau	grassland	Asterdiplostephioides	herb	Flowering	Flowering	670	1.2	5	204	4.06	5	199	6	5	NH4NO3
200	Effects of nitrogen addition on flowering phenology and community structure of alpine meadow community in eastern margin of Qinghai-Tibet Plateau	grassland	Anemone rivularis	herb	Flowering	Flowering	670	1.2	5	182	4.35	5	183	2.88	5	NH4NO3
201	Effects of nitrogen addition on flowering phenology and community structure of alpine meadow community in eastern margin of Qinghai-Tibet Plateau	grassland	Gentiana aristata	herb	Flowering	Flowering	670	1.2	5	201	6.15	5	203	5.71	5	NH4NO3
202	Effects of nitrogen addition on flowering phenology and community structure of alpine meadow community in eastern margin of Qinghai-Tibet Plateau	grassland	Deiphinium kan	herb	Flowering	Flowering	670	1.2	5	219	3.57	5	225	10.95	5	NH4NO3
203	Effects of nitrogen addition on flowering phenology and community structure of alpine meadow community in eastern margin of Qinghai-Tibet Plateau	grassland	Euphorbia esula	herb	Flowering	Flowering	670	1.2	5	151	3.28	5	150	4.37	5	NH4NO3
204	Effects of nitrogen addition on flowering phenology and community structure of alpine meadow community in eastern margin of Qinghai-Tibet Plateau	grassland	Anemone obnusiloba	herb	Flowering	Flowering	670	1.2	5	150	3.32	5	151	4.35	5	NH4NO3
205	Effects of nitrogen addition on flowering phenology and community structure of alpine meadow community in eastern margin of Qinghai-Tibet Plateau	grassland	Geranium pylzowianum	herb	Flowering	Flowering	670	1.2	5	185	6.69	5	191	6	5	NH4NO3
206	Effects of nitrogen addition on flowering phenology and community structure of alpine meadow community in eastern margin of Qinghai-Tibet Plateau	grassland	Gentiana sino-ornata	herb	Flowering	Flowering	670	1.2	5	250	5.8	5	253	6.13	5	NH4NO3
207	Effects of nitrogen addition on flowering phenology and community structure of alpine meadow community in eastern margin of Qinghai-Tibet Plateau	grassland	Ligularia virgaurea	herb	Flowering	Flowering	670	1.2	5	194	3.57	5	191	13.16	5	NH4NO3
208	Effects of nitrogen addition on flowering phenology and community structure of alpine meadow community in eastern margin of Qinghai-Tibet Plateau	grassland	Allium sikkimense	herb	Flowering	Flowering	670	1.2	5	224	5.49	5	228	5.73	5	NH4NO3
209	Effects of nitrogen addition on flowering phenology and community structure of alpine meadow community in eastern margin of Qinghai-Tibet Plateau	grassland	Veronica eriogyne	herb	Flowering	Flowering	670	1.2	5	192	5.78	5	195	5.6	5	NH4NO3
210	Effects of nitrogen addition on flowering phenology and community structure of alpine meadow community in eastern margin of Qinghai-Tibet Plateau	grassland	Pamassia trinervis	herb	Flowering	Flowering	670	1.2	5	201	5.02	5	202	6.69	5	NH4NO3
211	Effects of nitrogen addition on flowering phenology and community structure of alpine meadow community in eastern margin of Qinghai-Tibet Plateau	grassland	Ranunculus tanguticus	herb	Flowering	Flowering	670	1.2	5	184	3.37	5	187	3.19	5	NH4NO3
212	Effects of nitrogen addition on flowering phenology and community structure of alpine meadow community in eastern margin of Qinghai-Tibet Plateau	grassland	Anemone trullifolia	herb	Flowering	Flowering	670	1.2	5	153	3.77	5	152	3.06	5	NH4NO3
213	Effects of nitrogen addition on flowering phenology and community structure of alpine meadow community in eastern margin of Qinghai-Tibet Plateau	grassland	Halenia elliptica	herb	Flowering	Flowering	670	1.2	5	204	5.8	5	208	2.3	5	NH4NO3
214	Effects of nitrogen addition on flowering phenology and community structure of alpine meadow community in eastern margin of Qinghai-Tibet Plateau	grassland	Tongoloa tenuiolia	herb	Flowering	Flowering	670	1.2	5	204	10.04	5	206	9.83	5	NH4NO3
215	Effects of nitrogen addition on flowering phenology and community structure of alpine meadow community in eastern margin of Qinghai-Tibet Plateau	grassland	Lomatogonium carinthiacum	herb	Flowering	Flowering	670	1.2	5	256	6.2	5	254	10.1	5	NH4NO3
216	Effects of nitrogen addition on flowering phenology and community structure of alpine meadow community in eastern margin of Qinghai-Tibet Plateau	grassland	Astagahus polycladus	herb	Flowering	Flowering	670	1.2	5	192	7.67	5	184	9.99	5	NH4NO3
217	Effects of nitrogen addition on flowering phenology and community structure of alpine meadow community in eastern margin of Qinghai-Tibet Plateau	grassland	Tibetia himalaica	herb	Flowering	Flowering	670	1.2	5	200	26.07	5	180	4.46	5	NH4NO3
218	Effects of nitrogen addition on flowering phenology and community structure of alpine meadow community in eastern margin of Qinghai-Tibet Plateau	grassland	Oxytropis ochrocephala	herb	Flowering	Flowering	670	1.2	5	205	3.99	5	206	8.74	5	NH4NO3
219	Effects of nitrogen addition on flowering phenology and community structure of alpine meadow community in eastern margin of Qinghai-Tibet Plateau	grassland	Scirpus pumihus	herb	Flowering	Flowering	670	1.2	10	141	5.15	5	138	4.21	5	NH4NO3
220	Effects of nitrogen addition on flowering phenology and community structure of alpine meadow community in eastern margin of Qinghai-Tibet Plateau	grassland	Kobresiacapillifolia	herb	Flowering	Flowering	670	1.2	10	142	6.24	5	134	4.37	5	NH4NO3
221	Effects of nitrogen addition on flowering phenology and community structure of alpine meadow community in eastern margin of Qinghai-Tibet Plateau	grassland	Poa poophagorum	herb	Flowering	Flowering	670	1.2	10	200	3.52	5	194	3.5	5	NH4NO3
222	Effects of nitrogen addition on flowering phenology and community structure of alpine meadow community in eastern margin of Qinghai-Tibet Plateau	grassland	Roegnerianuans	herb	Flowering	Flowering	670	1.2	10	209	5.24	5	202	3.68	5	NH4NO3
223	Effects of nitrogen addition on flowering phenology and community structure of alpine meadow community in eastern margin of Qinghai-Tibet Plateau	grassland	Elynsmians	herb	Flowering	Flowering	670	1.2	10	204	4.48	5	201	2.3	5	NH4NO3
224	Effects of nitrogen addition on flowering phenology and community structure of alpine meadow community in eastern margin of Qinghai-Tibet Plateau	grassland	Poapratensis	herb	Flowering	Flowering	670	1.2	10	207	8.05	5	198	4.88	5	NH4NO3
225	Effects of nitrogen addition on flowering phenology and community structure of alpine meadow community in eastern margin of Qinghai-Tibet Plateau	grassland	Fesluca ovina	herb	Flowering	Flowering	670	1.2	10	211	5.73	5	200	3.41	5	NH4NO3
226	Effects of nitrogen addition on flowering phenology and community structure of alpine meadow community in eastern margin of Qinghai-Tibet Plateau	grassland	Agroslishugoniana	herb	Flowering	Flowering	670	1.2	10	200	3.14	5	194	2.63	5	NH4NO3
227	Effects of nitrogen addition on flowering phenology and community structure of alpine meadow community in eastern margin of Qinghai-Tibet Plateau	grassland	Agroslistrinii	herb	Flowering	Flowering	670	1.2	10	207	4.42	5	200	3.68	5	NH4NO3
228	Effects of nitrogen addition on flowering phenology and community structure of alpine meadow community in eastern margin of Qinghai-Tibet Plateau	grassland	Leontopodium nanum	herb	Flowering	Flowering	670	1.2	10	194	5.95	5	191	6.42	5	NH4NO3
229	Effects of nitrogen addition on flowering phenology and community structure of alpine meadow community in eastern margin of Qinghai-Tibet Plateau	grassland	Rumex patientia	herb	Flowering	Flowering	670	1.2	10	172	0	5	184	17.57	5	NH4NO3
230	Effects of nitrogen addition on flowering phenology and community structure of alpine meadow community in eastern margin of Qinghai-Tibet Plateau	grassland	Gentianopsis paludosa	herb	Flowering	Flowering	670	1.2	10	207	3.57	5	214	4.55	5	NH4NO3
231	Effects of nitrogen addition on flowering phenology and community structure of alpine meadow community in eastern margin of Qinghai-Tibet Plateau	grassland	Saussurea hieracioides	herb	Flowering	Flowering	670	1.2	10	214	6.69	5	202	6.69	5	NH4NO3
232	Effects of nitrogen addition on flowering phenology and community structure of alpine meadow community in eastern margin of Qinghai-Tibet Plateau	grassland	Euphrasia regelii	herb	Flowering	Flowering	670	1.2	10	211	11.04	5	199	7.43	5	NH4NO3
233	Effects of nitrogen addition on flowering phenology and community structure of alpine meadow community in eastern margin of Qinghai-Tibet Plateau	grassland	Pedicularis kansuensis	herb	Flowering	Flowering	670	1.2	10	176	5.46	5	193	9.03	5	NH4NO3
234	Effects of nitrogen addition on flowering phenology and community structure of alpine meadow community in eastern margin of Qinghai-Tibet Plateau	grassland	Thalictrumaipinwm	herb	Flowering	Flowering	670	1.2	10	147	1.49	5	150	3.19	5	NH4NO3
235	Effects of nitrogen addition on flowering phenology and community structure of alpine meadow community in eastern margin of Qinghai-Tibet Plateau	grassland	Polentilla.fiagarioides	herb	Flowering	Flowering	670	1.2	10	178	4.3	5	185	5.13	5	NH4NO3
236	Effects of nitrogen addition on flowering phenology and community structure of alpine meadow community in eastern margin of Qinghai-Tibet Plateau	grassland	Saussurea nigrescens	herb	Flowering	Flowering	670	1.2	10	216	5.11	5	208	6.2	5	NH4NO3
237	Effects of nitrogen addition on flowering phenology and community structure of alpine meadow community in eastern margin of Qinghai-Tibet Plateau	grassland	Asterdiplostephioides	herb	Flowering	Flowering	670	1.2	10	212	8.25	5	199	6	5	NH4NO3
238	Effects of nitrogen addition on flowering phenology and community structure of alpine meadow community in eastern margin of Qinghai-Tibet Plateau	grassland	Anemone rivularis	herb	Flowering	Flowering	670	1.2	10	179	4.71	5	183	2.88	5	NH4NO3
239	Effects of nitrogen addition on flowering phenology and community structure of alpine meadow community in eastern margin of Qinghai-Tibet Plateau	grassland	Gentiana aristata	herb	Flowering	Flowering	670	1.2	10	199	6.94	5	203	5.71	5	NH4NO3
240	Effects of nitrogen addition on flowering phenology and community structure of alpine meadow community in eastern margin of Qinghai-Tibet Plateau	grassland	Deiphinium kan	herb	Flowering	Flowering	670	1.2	10	217	3.3	5	225	10.95	5	NH4NO3
241	Effects of nitrogen addition on flowering phenology and community structure of alpine meadow community in eastern margin of Qinghai-Tibet Plateau	grassland	Euphorbia esula	herb	Flowering	Flowering	670	1.2	10	152	3.06	5	150	4.37	5	NH4NO3
242	Effects of nitrogen addition on flowering phenology and community structure of alpine meadow community in eastern margin of Qinghai-Tibet Plateau	grassland	Anemone obnusiloba	herb	Flowering	Flowering	670	1.2	10	149	3.86	5	151	4.35	5	NH4NO3
243	Effects of nitrogen addition on flowering phenology and community structure of alpine meadow community in eastern margin of Qinghai-Tibet Plateau	grassland	Geranium pylzowianum	herb	Flowering	Flowering	670	1.2	10	184	10.1	5	191	6	5	NH4NO3
244	Effects of nitrogen addition on flowering phenology and community structure of alpine meadow community in eastern margin of Qinghai-Tibet Plateau	grassland	Gentiana sino-ornata	herb	Flowering	Flowering	670	1.2	10	246	3.14	5	253	6.13	5	NH4NO3
245	Effects of nitrogen addition on flowering phenology and community structure of alpine meadow community in eastern margin of Qinghai-Tibet Plateau	grassland	Ligularia virgaurea	herb	Flowering	Flowering	670	1.2	10	196	5.95	5	191	13.16	5	NH4NO3
246	Effects of nitrogen addition on flowering phenology and community structure of alpine meadow community in eastern margin of Qinghai-Tibet Plateau	grassland	Allium sikkimense	herb	Flowering	Flowering	670	1.2	10	222	7.76	5	228	5.73	5	NH4NO3
247	Effects of nitrogen addition on flowering phenology and community structure of alpine meadow community in eastern margin of Qinghai-Tibet Plateau	grassland	Veronica eriogyne	herb	Flowering	Flowering	670	1.2	10	193	6.8	5	195	5.6	5	NH4NO3
248	Effects of nitrogen addition on flowering phenology and community structure of alpine meadow community in eastern margin of Qinghai-Tibet Plateau	grassland	Pamassia trinervis	herb	Flowering	Flowering	670	1.2	10	201	4.01	5	202	6.69	5	NH4NO3
249	Effects of nitrogen addition on flowering phenology and community structure of alpine meadow community in eastern margin of Qinghai-Tibet Plateau	grassland	Ranunculus tanguticus	herb	Flowering	Flowering	670	1.2	10	181	5.33	5	187	3.19	5	NH4NO3
250	Effects of nitrogen addition on flowering phenology and community structure of alpine meadow community in eastern margin of Qinghai-Tibet Plateau	grassland	Anemone trullifolia	herb	Flowering	Flowering	670	1.2	10	146	5.73	5	152	3.06	5	NH4NO3
251	Effects of nitrogen addition on flowering phenology and community structure of alpine meadow community in eastern margin of Qinghai-Tibet Plateau	grassland	Halenia elliptica	herb	Flowering	Flowering	670	1.2	10	199	5.86	5	208	2.3	5	NH4NO3
252	Effects of nitrogen addition on flowering phenology and community structure of alpine meadow community in eastern margin of Qinghai-Tibet Plateau	grassland	Tongoloa tenuiolia	herb	Flowering	Flowering	670	1.2	10	208	8.96	5	206	9.83	5	NH4NO3
253	Effects of nitrogen addition on flowering phenology and community structure of alpine meadow community in eastern margin of Qinghai-Tibet Plateau	grassland	Lomatogonium carinthiacum	herb	Flowering	Flowering	670	1.2	10	252	6.69	5	254	10.1	5	NH4NO3
254	Effects of nitrogen addition on flowering phenology and community structure of alpine meadow community in eastern margin of Qinghai-Tibet Plateau	grassland	Astagahus polycladus	herb	Flowering	Flowering	670	1.2	10	188	7.11	5	184	9.99	5	NH4NO3
255	Effects of nitrogen addition on flowering phenology and community structure of alpine meadow community in eastern margin of Qinghai-Tibet Plateau	grassland	Tibetia himalaica	herb	Flowering	Flowering	670	1.2	10	188	6.69	5	180	4.46	5	NH4NO3
256	Effects of nitrogen addition on flowering phenology and community structure of alpine meadow community in eastern margin of Qinghai-Tibet Plateau	grassland	Oxytropis ochrocephala	herb	Flowering	Flowering	670	1.2	10	201	3.28	5	206	8.74	5	NH4NO3
257	Effects of climate warming and nitrogen deposition on plant phenology in temperate steppe	grassland	Stipa breviflora	herb	Flowering	Flowering	230	3.5	10	146.5	2.31	6	149.66	2.32	6	NH4NO3
258	Effects of climate warming and nitrogen deposition on plant phenology in temperate steppe	grassland	Stipa breviflora	herb	Flowering	Flowering	230	3.5	10	198.15	1.73	6	197.06	1.73	6	NH4NO3
259	Effects of climate warming and nitrogen deposition on plant phenology in temperate steppe	grassland	Cleistogenes songorica	herb	Flowering	Flowering	230	3.5	10	254.72	2.31	6	263.21	5.78	6	NH4NO3
260	Effects of climate warming and nitrogen deposition on plant phenology in temperate steppe	grassland	Cleistogenes songorica	herb	Flowering	Flowering	230	3.5	10	225.47	1.16	6	225.47	2.31	6	NH4NO3
261	Effects of climate warming and nitrogen deposition on plant phenology in temperate steppe	grassland	Convolvulus ammannii	herb	Flowering	Flowering	230	3.5	10	198.148	3.4	6	202.315	2.27	6	NH4NO3
262	Effects of climate warming and nitrogen deposition on plant phenology in temperate steppe	grassland	Convolvulus ammannii	herb	Flowering	Flowering	230	3.5	10	218.519	1.13	6	218.519	2.27	6	NH4NO3
263	Effects of climate warming and nitrogen deposition on plant phenology in temperate steppe	grassland	Allium tenuissimum	herb	Flowering	Flowering	230	3.5	10	200	2.27	6	200.926	1.13	6	NH4NO3
264	Effects of climate warming and nitrogen deposition on plant phenology in temperate steppe	grassland	Allium tenuissimum	herb	Flowering	Flowering	230	3.5	10	212.963	5.1	6	213.889	7.37	6	NH4NO3
265	Effects of climate warming and nitrogen deposition on plant phenology in temperate steppe	grassland	Allium mongolicum Regel	herb	Flowering	Flowering	230	3.5	10	216.016	1.13	6	214.948	1.13	6	NH4NO3
266	Effects of climate warming and nitrogen deposition on plant phenology in temperate steppe	grassland	Allium mongolicum Regel	herb	Flowering	Flowering	230	3.5	10	215.776	0.01	6	215.628	2.27	6	NH4NO3
267	Effects of climate warming and nitrogen deposition on plant phenology in temperate steppe	grassland	Artemisia frigida Willd	herb	Flowering	Flowering	230	3.5	10	240.67	1.76	6	239.952	4.4	6	NH4NO3
268	Effects of climate warming and nitrogen deposition on plant phenology in temperate steppe	grassland	Artemisia frigida Willd	herb	Flowering	Flowering	230	3.5	10	234.928	2.64	6	233.493	0	6	NH4NO3
269	Effects of climate warming and nitrogen deposition on plant phenology in temperate steppe	grassland	Kochia prostrata	herb	Flowering	Flowering	230	3.5	10	227.033	1.76	6	232.775	5.28	6	NH4NO3
270	Effects of climate warming and nitrogen deposition on plant phenology in temperate steppe	grassland	Kochia prostrata	herb	Flowering	Flowering	230	3.5	10	219.856	0.25	6	220.574	0.88	6	NH4NO3
271	Effects of climate warming and nitrogen deposition on plant phenology in temperate steppe	grassland	Stipa breviflora	herb	Flowering	Flowering	230	3.5	10	154.457	1.82	6	156.559	2.73	6	NH4NO3
272	Effects of climate warming and nitrogen deposition on plant phenology in temperate steppe	grassland	Stipa breviflora	herb	Flowering	Flowering	230	3.5	10	201.877	0.91	6	201.738	1.83	6	NH4NO3
273	Effects of climate warming and nitrogen deposition on plant phenology in temperate steppe	grassland	Cleistogenes songorica	herb	Flowering	Flowering	230	3.5	10	271.825	1.82	6	270.222	4.54	6	NH4NO3
274	Effects of climate warming and nitrogen deposition on plant phenology in temperate steppe	grassland	Cleistogenes songorica	herb	Flowering	Flowering	230	3.5	10	232.337	1.82	6	232.976	0.91	6	NH4NO3
275	Effects of climate warming and nitrogen deposition on plant phenology in temperate steppe	grassland	Convolvulus ammannii	herb	Flowering	Flowering	230	3.5	10	214.924	3.86	6	214.316	0.64	6	NH4NO3
276	Effects of climate warming and nitrogen deposition on plant phenology in temperate steppe	grassland	Convolvulus ammannii	herb	Flowering	Flowering	230	3.5	10	226.968	1.29	6	226.876	1.93	6	NH4NO3
277	Effects of climate warming and nitrogen deposition on plant phenology in temperate steppe	grassland	Allium tenuissimum	herb	Flowering	Flowering	230	3.5	10	209.245	1.29	6	209.175	0.64	6	NH4NO3
278	Effects of climate warming and nitrogen deposition on plant phenology in temperate steppe	grassland	Allium tenuissimum	herb	Flowering	Flowering	230	3.5	10	222.357	7.09	6	228.058	1.29	6	NH4NO3
279	Effects of climate warming and nitrogen deposition on plant phenology in temperate steppe	grassland	Allium mongolicum Regel	herb	Flowering	Flowering	230	3.5	10	221.732	1.28	6	221.529	1.91	6	NH4NO3
280	Effects of climate warming and nitrogen deposition on plant phenology in temperate steppe	grassland	Allium mongolicum Regel	herb	Flowering	Flowering	230	3.5	10	221.594	1.28	6	222.455	1.28	6	NH4NO3
281	Effects of climate warming and nitrogen deposition on plant phenology in temperate steppe	grassland	Artemisia frigida Willd	herb	Flowering	Flowering	230	3.5	10	251.647	3.27	6	250.121	5.7	6	NH4NO3
282	Effects of climate warming and nitrogen deposition on plant phenology in temperate steppe	grassland	Artemisia frigida Willd	herb	Flowering	Flowering	230	3.5	10	237.21	1.63	6	238.398	1.66	6	NH4NO3
283	Effects of climate warming and nitrogen deposition on plant phenology in temperate steppe	grassland	Kochia prostrata	herb	Flowering	Flowering	230	3.5	10	235.536	3.27	6	241.306	1.63	6	NH4NO3
284	Effects of climate warming and nitrogen deposition on plant phenology in temperate steppe	grassland	Kochia prostrata	herb	Flowering	Flowering	230	3.5	10	223.123	1.63	6	224.953	1.63	6	NH4NO3
285	Effects of climate warming and nitrogen deposition on plant phenology in temperate steppe	grassland	Stipa breviflora	herb	Maturity	Reproductive growth	230	3.5	10	26.5149	1.36	6	27.4254	2.05	6	NH4NO3
286	Effects of climate warming and nitrogen deposition on plant phenology in temperate steppe	grassland	Stipa breviflora	herb	Maturity	Reproductive growth	230	3.5	10	17.25	0.34	6	17.3217	0	6	NH4NO3
287	Effects of climate warming and nitrogen deposition on plant phenology in temperate steppe	grassland	Cleistogenes songorica	herb	Maturity	Reproductive growth	230	3.5	10	38.1309	1.7	6	38.4742	3.06	6	NH4NO3
288	Effects of climate warming and nitrogen deposition on plant phenology in temperate steppe	grassland	Cleistogenes songorica	herb	Maturity	Reproductive growth	230	3.5	10	18.9034	0.68	6	19.2583	0.34	6	NH4NO3
289	Effects of climate warming and nitrogen deposition on plant phenology in temperate steppe	grassland	Convolvulus ammannii	herb	Maturity	Reproductive growth	230	3.5	10	58.7989	2.81	6	55.645	1.97	6	NH4NO3
290	Effects of climate warming and nitrogen deposition on plant phenology in temperate steppe	grassland	Convolvulus ammannii	herb	Maturity	Reproductive growth	230	3.5	10	31.931	1.68	6	32.2154	2.81	6	NH4NO3
291	Effects of climate warming and nitrogen deposition on plant phenology in temperate steppe	grassland	Allium tenuissimum	herb	Maturity	Reproductive growth	230	3.5	10	32.0164	1.12	6	32.7698	1.41	6	NH4NO3
292	Effects of climate warming and nitrogen deposition on plant phenology in temperate steppe	grassland	Allium tenuissimum	herb	Maturity	Reproductive growth	230	3.5	10	29.2034	2.81	6	29.717	2.53	6	NH4NO3
293	Effects of climate warming and nitrogen deposition on plant phenology in temperate steppe	grassland	Allium mongolicum Regel	herb	Maturity	Reproductive growth	230	3.5	10	31.0101	1.69	6	30.3506	1.7	6	NH4NO3
294	Effects of climate warming and nitrogen deposition on plant phenology in temperate steppe	grassland	Allium mongolicum Regel	herb	Maturity	Reproductive growth	230	3.5	10	30.0323	1.01	6	28.8852	0	6	NH4NO3
295	Effects of climate warming and nitrogen deposition on plant phenology in temperate steppe	grassland	Artemisia frigida Willd	herb	Maturity	Reproductive growth	230	3.5	10	62.1984	8.98	6	62.1984	9.85	6	NH4NO3
296	Effects of climate warming and nitrogen deposition on plant phenology in temperate steppe	grassland	Artemisia frigida Willd	herb	Maturity	Reproductive growth	230	3.5	10	31.5282	0.66	6	31.5282	0.66	6	NH4NO3
297	Effects of climate warming and nitrogen deposition on plant phenology in temperate steppe	grassland	Kochia prostrata	herb	Maturity	Reproductive growth	230	3.5	10	53.1903	3.5	6	55.1206	7.23	6	NH4NO3
298	Effects of climate warming and nitrogen deposition on plant phenology in temperate steppe	grassland	Kochia prostrata	herb	Maturity	Reproductive growth	230	3.5	10	49.5442	1.75	6	46.1126	0.88	6	NH4NO3
299	Diverse responses of phenology to global changes in a grassland ecosystem	grassland	grasses	herb	Flowering	flowering	500	20	7	99.3246	4.62	8	90.8443	3.35	8	Ca(NO3)2
300	Altered precipitation patterns and simulated nitrogen deposition effects on phenology of common plant species in a Tibetan Plateau alpine meadow	grassland	Euphrasia regelii	herb	Flowering	Flowering	65	4.2	5	188.124	10.21	10	187.235	17.05	10	NH4NO3
301	Altered precipitation patterns and simulated nitrogen deposition effects on phenology of common plant species in a Tibetan Plateau alpine meadow	grassland	Gentianopsis paludosa	herb	Flowering	Flowering	65	4.2	5	198.162	20.54	10	190.441	4.74	10	NH4NO3
302	Altered precipitation patterns and simulated nitrogen deposition effects on phenology of common plant species in a Tibetan Plateau alpine meadow	grassland	Kobresia setchwanensis	herb	Flowering	Flowering	65	4.2	5	171.739	5.37	10	166.522	8.06	10	NH4NO3
303	Altered precipitation patterns and simulated nitrogen deposition effects on phenology of common plant species in a Tibetan Plateau alpine meadow	grassland	Poa pratensis	herb	Flowering	Flowering	65	4.2	5	155.345	18.48	10	149.433	18.37	10	NH4NO3
304	Altered precipitation patterns and simulated nitrogen deposition effects on phenology of common plant species in a Tibetan Plateau alpine meadow	grassland	Potentilla anserina	herb	Flowering	Flowering	65	4.2	5	162.388	28.85	10	167.605	18.58	10	NH4NO3
305	Altered precipitation patterns and simulated nitrogen deposition effects on phenology of common plant species in a Tibetan Plateau alpine meadow	grassland	Ranunculus tanguticus	herb	Flowering	Flowering	65	4.2	5	177.535	1.26	10	185.416	0.32	10	NH4NO3
306	Altered precipitation patterns and simulated nitrogen deposition effects on phenology of common plant species in a Tibetan Plateau alpine meadow	grassland	Euphrasia regelii	herb	Fruiting	Fruiting	65	4.2	5	261.568	0.95	10	254.597	0.32	10	NH4NO3
307	Altered precipitation patterns and simulated nitrogen deposition effects on phenology of common plant species in a Tibetan Plateau alpine meadow	grassland	Gentianopsis paludosa	herb	Fruiting	Fruiting	65	4.2	5	306.429	33.86	10	295	42.89	10	NH4NO3
308	Altered precipitation patterns and simulated nitrogen deposition effects on phenology of common plant species in a Tibetan Plateau alpine meadow	grassland	Kobresia setchwanensis	herb	Fruiting	Fruiting	65	4.2	5	232.999	17.38	10	224.666	10.74	10	NH4NO3
309	Altered precipitation patterns and simulated nitrogen deposition effects on phenology of common plant species in a Tibetan Plateau alpine meadow	grassland	Poa pratensis	herb	Fruiting	Fruiting	65	4.2	5	223.9	17.38	10	217.715	10.74	10	NH4NO3
310	Altered precipitation patterns and simulated nitrogen deposition effects on phenology of common plant species in a Tibetan Plateau alpine meadow	grassland	Potentilla anserina	herb	Fruiting	Fruiting	65	4.2	5	234.224	21.79	10	230.776	21.74	10	NH4NO3
311	Altered precipitation patterns and simulated nitrogen deposition effects on phenology of common plant species in a Tibetan Plateau alpine meadow	grassland	Ranunculus tanguticus	herb	Fruiting	Fruiting	65	4.2	5	227.609	4.93	10	219.707	4.23	10	NH4NO3
312	Effects of nitrogen addition and mowing on reproductive phenology of three early-flowering forb species in a Tibetan alpine meadow	grassland	A. trullifolia var.linearis	herb	Flowering	first flowering date	690	0.9	5	145.884	2.69	5	139.887	2.96	5	CO(NH2)2
313	Effects of nitrogen addition and mowing on reproductive phenology of three early-flowering forb species in a Tibetan alpine meadow	grassland	C. scaposa	herb	Flowering	first flowering date	690	0.9	5	139.887	3.76	5	132.451	3.22	5	CO(NH2)2
314	Effects of nitrogen addition and mowing on reproductive phenology of three early-flowering forb species in a Tibetan alpine meadow	grassland	T. farreri	herb	Flowering	first flowering date	690	0.9	5	146.603	1.34	5	146.363	2.96	5	CO(NH2)2
315	Effects of nitrogen addition and mowing on reproductive phenology of three early-flowering forb species in a Tibetan alpine meadow	grassland	A. trullifolia var.linearis	herb	Flowering	last flowering date	690	0.9	5	173.312	4.05	5	168.963	1.35	5	CO(NH2)2
316	Effects of nitrogen addition and mowing on reproductive phenology of three early-flowering forb species in a Tibetan alpine meadow	grassland	C. scaposa	herb	Flowering	last flowering date	690	0.9	5	155.334	8.08	5	145.115	4.04	5	CO(NH2)2
317	Effects of nitrogen addition and mowing on reproductive phenology of three early-flowering forb species in a Tibetan alpine meadow	grassland	T. farreri	herb	Flowering	last flowering date	690	0.9	5	182.324	0.67	5	182.638	1.35	5	CO(NH2)2
318	Effects of nitrogen addition and mowing on reproductive phenology of three early-flowering forb species in a Tibetan alpine meadow	grassland	A. trullifolia var.linearis	herb	Fruiting	frist fruiting date	690	0.9	5	166.343	0.74	5	165.679	1.49	5	CO(NH2)2
319	Effects of nitrogen addition and mowing on reproductive phenology of three early-flowering forb species in a Tibetan alpine meadow	grassland	C. scaposa	herb	Fruiting	frist fruiting date	690	0.9	5	153.047	1.12	5	145.402	4.47	5	CO(NH2)2
320	Effects of nitrogen addition and mowing on reproductive phenology of three early-flowering forb species in a Tibetan alpine meadow	grassland	T. farreri	herb	Fruiting	frist fruiting date	690	0.9	5	162.022	2.23	5	163.518	4.1	5	CO(NH2)2
321	Effects of nitrogen addition and mowing on reproductive phenology of three early-flowering forb species in a Tibetan alpine meadow	grassland	A. trullifolia var.linearis	herb	Fruiting	last fruiting date	690	0.9	5	185.508	1.65	5	184.422	0.81	5	CO(NH2)2
322	Effects of nitrogen addition and mowing on reproductive phenology of three early-flowering forb species in a Tibetan alpine meadow	grassland	C. scaposa	herb	Fruiting	last fruiting date	690	0.9	5	165.55	4.98	5	160.015	2.08	5	CO(NH2)2
323	Effects of nitrogen addition and mowing on reproductive phenology of three early-flowering forb species in a Tibetan alpine meadow	grassland	T. farreri	herb	Fruiting	last fruiting date	690	0.9	5	184.115	2.49	5	185.249	4.56	5	CO(NH2)2
324	Intraspecific Variation in Functional Traits of Medicago sativa Determine the Effect of Plant Diversity and Nitrogen Addition on Flowering Phenology in a One-Year Common Garden Experiment	grassland	Medicago sativa	herb	Flowering	first flowering date	526	11.8	6	168.361	2.56	4	163.049	3.15	4	NH4NO3
325	Intraspecific Variation in Functional Traits of Medicago sativa Determine the Effect of Plant Diversity and Nitrogen Addition on Flowering Phenology in a One-Year Common Garden Experiment	grassland	Medicago sativa	herb	Flowering	first flowering date	526	11.8	6	166.344	2.66	4	165.607	4.13	4	NH4NO3
326	Intraspecific Variation in Functional Traits of Medicago sativa Determine the Effect of Plant Diversity and Nitrogen Addition on Flowering Phenology in a One-Year Common Garden Experiment	grassland	Medicago sativa	herb	Flowering	first flowering date	526	11.8	6	167.672	3.15	4	166.885	4.03	4	NH4NO3
327	Intraspecific Variation in Functional Traits of Medicago sativa Determine the Effect of Plant Diversity and Nitrogen Addition on Flowering Phenology in a One-Year Common Garden Experiment	grassland	Medicago sativa	herb	Flowering	first flowering date	526	11.8	6	166.197	4.52	4	165.016	2.16	4	NH4NO3
328	Intraspecific Variation in Functional Traits of Medicago sativa Determine the Effect of Plant Diversity and Nitrogen Addition on Flowering Phenology in a One-Year Common Garden Experiment	grassland	Medicago sativa	herb	Flowering	first flowering date	526	11.8	6	170.82	3.93	4	166.393	2.56	4	NH4NO3
329	Intraspecific Variation in Functional Traits of Medicago sativa Determine the Effect of Plant Diversity and Nitrogen Addition on Flowering Phenology in a One-Year Common Garden Experiment	grassland	Medicago sativa	herb	Flowering	last flowering date	526	11.8	6	190.279	2.7	4	189.263	4.97	4	NH4NO3
330	Intraspecific Variation in Functional Traits of Medicago sativa Determine the Effect of Plant Diversity and Nitrogen Addition on Flowering Phenology in a One-Year Common Garden Experiment	grassland	Medicago sativa	herb	Flowering	last flowering date	526	11.8	6	187.59	6.55	4	189.057	3.61	4	NH4NO3
331	Intraspecific Variation in Functional Traits of Medicago sativa Determine the Effect of Plant Diversity and Nitrogen Addition on Flowering Phenology in a One-Year Common Garden Experiment	grassland	Medicago sativa	herb	Flowering	last flowering date	526	11.8	6	186.614	4.06	4	188.644	4.74	4	NH4NO3
332	Intraspecific Variation in Functional Traits of Medicago sativa Determine the Effect of Plant Diversity and Nitrogen Addition on Flowering Phenology in a One-Year Common Garden Experiment	grassland	Medicago sativa	herb	Flowering	last flowering date	526	11.8	6	185.524	4.06	4	186.651	2.93	4	NH4NO3
333	Intraspecific Variation in Functional Traits of Medicago sativa Determine the Effect of Plant Diversity and Nitrogen Addition on Flowering Phenology in a One-Year Common Garden Experiment	grassland	Medicago sativa	herb	Flowering	last flowering date	526	11.8	6	184.209	5.87	4	186.183	1.69	4	NH4NO3
334	Intraspecific Variation in Functional Traits of Medicago sativa Determine the Effect of Plant Diversity and Nitrogen Addition on Flowering Phenology in a One-Year Common Garden Experiment	grassland	Medicago sativa	herb	Flowering	flowering duration	526	11.8	6	21.9176	4.2	4	26.3764	4.72	4	NH4NO3
335	Intraspecific Variation in Functional Traits of Medicago sativa Determine the Effect of Plant Diversity and Nitrogen Addition on Flowering Phenology in a One-Year Common Garden Experiment	grassland	Medicago sativa	herb	Flowering	flowering duration	526	11.8	6	21.2429	5.11	4	23.3412	4.72	4	NH4NO3
336	Intraspecific Variation in Functional Traits of Medicago sativa Determine the Effect of Plant Diversity and Nitrogen Addition on Flowering Phenology in a One-Year Common Garden Experiment	grassland	Medicago sativa	herb	Flowering	flowering duration	526	11.8	6	18.7126	3.41	4	21.5977	3.8	4	NH4NO3
337	Intraspecific Variation in Functional Traits of Medicago sativa Determine the Effect of Plant Diversity and Nitrogen Addition on Flowering Phenology in a One-Year Common Garden Experiment	grassland	Medicago sativa	herb	Flowering	flowering duration	526	11.8	6	19.1993	3.15	4	21.4287	4.19	4	NH4NO3
338	Intraspecific Variation in Functional Traits of Medicago sativa Determine the Effect of Plant Diversity and Nitrogen Addition on Flowering Phenology in a One-Year Common Garden Experiment	grassland	Medicago sativa	herb	Flowering	flowering duration	526	11.8	6	13.1936	3.8	4	19.554	0.66	4	NH4NO3
339	Warming delays the phenological sequences of an autumn-flowering invader	grassland	Solidago canadensis	herb	Flowering	flower	526	11.8	4	264.202	1.62	8	263.594	1.26	8	NH4NO3
340	Warming delays the phenological sequences of an autumn-flowering invader	grassland	Solidago canadensis	herb	Flowering	flower	526	11.8	4	271.726	3.78	8	269.653	3.78	8	NH4NO3
341	Warming delays the phenological sequences of an autumn-flowering invader	grassland	Solidago canadensis	herb	Flowering	flower	526	11.8	4	276.514	2.52	8	278.384	3.96	8	NH4NO3
342	Warming delays the phenological sequences of an autumn-flowering invader	grassland	Solidago canadensis	herb	Maturity	seed-setting	526	11.8	4	318.647	2.5	8	317.149	2.88	8	NH4NO3
343	Warming delays the phenological sequences of an autumn-flowering invader	grassland	Solidago canadensis	herb	Maturity	seed-setting	526	11.8	4	313.19	4.62	8	309.719	3.27	8	NH4NO3
344	Warming delays the phenological sequences of an autumn-flowering invader	grassland	Solidago canadensis	herb	Maturity	seed-setting	526	11.8	4	308.416	1.92	8	309.165	2.3	8	NH4NO3
345	Warming delays the phenological sequences of an autumn-flowering invader	grassland	Solidago canadensis	herb	Senescence	dieback	526	11.8	4	372.143	3.68	8	370.519	3.12	8	NH4NO3
346	Warming delays the phenological sequences of an autumn-flowering invader	grassland	Solidago canadensis	herb	Senescence	dieback	526	11.8	4	375.779	3.49	8	374.545	2.21	8	NH4NO3
347	Warming delays the phenological sequences of an autumn-flowering invader	grassland	Solidago canadensis	herb	Senescence	dieback	526	11.8	4	374.416	1.29	8	373.961	1.84	8	NH4NO3
348	Effects of nitrogen and phosphorus supply on growth and flowering phenology of the snowbed forb Gnaphalium supinum L	grassland	Gnaphalium supinum	herb	Flowering	first flower bud date	1150	-1.4	5	210.366	2.65	5	209.262	2.41	5	NH4NO3
349	Effects of nitrogen and phosphorus supply on growth and flowering phenology of the snowbed forb Gnaphalium supinum L	grassland	Gnaphalium supinum	herb	Flowering	first flower head date	1150	-1.4	5	221.987	1.44	5	221.634	1.69	5	NH4NO3
350	Effects of nitrogen and phosphorus supply on growth and flowering phenology of the snowbed forb Gnaphalium supinum L	grassland	Gnaphalium supinum	herb	Fruiting	first fruit dispersal date	1150	-1.4	5	257.047	1.69	5	257.125	1.2	5	NH4NO3
351	Responses of main plant phenologies to long-term warming and nitrogen addition in desert steppe of Inner Mongolia under different precipitation conditions	grassland	Stipa breviflora	herb	Flowering	flower	228	3.7	10	145.21	0.84	6	145.551	0.84	6	NH4NO3
352	Responses of main plant phenologies to long-term warming and nitrogen addition in desert steppe of Inner Mongolia under different precipitation conditions	grassland	Artemisia frigida Willd	herb	Flowering	flower	228	3.7	10	235.264	1.25	6	230.489	1.25	6	NH4NO3
353	Responses of main plant phenologies to long-term warming and nitrogen addition in desert steppe of Inner Mongolia under different precipitation conditions	grassland	Kochia prostrata	bush	Flowering	flower	228	3.7	10	199.788	1.67	6	199.959	1.25	6	NH4NO3
354	Responses of main plant phenologies to long-term warming and nitrogen addition in desert steppe of Inner Mongolia under different precipitation conditions	grassland	Stipa breviflora	herb	Fruiting	fruit	228	3.7	10	142.822	1.67	6	144.869	0.84	6	NH4NO3
355	Responses of main plant phenologies to long-term warming and nitrogen addition in desert steppe of Inner Mongolia under different precipitation conditions	grassland	Artemisia frigida Willd	herb	Fruiting	fruit	228	3.7	10	248.568	0.84	6	244.816	1.67	6	NH4NO3
356	Responses of main plant phenologies to long-term warming and nitrogen addition in desert steppe of Inner Mongolia under different precipitation conditions	grassland	Kochia prostrata	bush	Fruiting	fruit	228	3.7	10	223.325	1.67	6	219.914	0.84	6	NH4NO3
357	Responses of main plant phenologies to long-term warming and nitrogen addition in desert steppe of Inner Mongolia under different precipitation conditions	grassland	Stipa breviflora	herb	Maturity	Reproductive growth	228	3.7	10	132.588	1.67	6	132.93	1.67	6	NH4NO3
358	Responses of main plant phenologies to long-term warming and nitrogen addition in desert steppe of Inner Mongolia under different precipitation conditions	grassland	Artemisia frigida Willd	herb	Maturity	Reproductive growth	228	3.7	10	247.886	1.25	6	248.227	0.84	6	NH4NO3
359	Responses of main plant phenologies to long-term warming and nitrogen addition in desert steppe of Inner Mongolia under different precipitation conditions	grassland	Kochia prostrata	bush	Maturity	Reproductive growth	228	3.7	10	212.751	1.25	6	216.503	2.09	6	NH4NO3
360	Nitrogen addition alters the phenology of a dominant alpine plant in northern Tibet	grassland	Kobresia pygmaea	herb	Flowering	flower	430	-1.16	2.5	194.714	7.61	5	196.176	7.34	5	NH4NO3
361	Nitrogen addition alters the phenology of a dominant alpine plant in northern Tibet	grassland	Kobresia pygmaea	herb	Flowering	flower	430	-1.16	5	197.659	6.68	5	196.176	7.34	5	NH4NO3
362	Nitrogen addition alters the phenology of a dominant alpine plant in northern Tibet	grassland	Kobresia pygmaea	herb	Flowering	flower	430	-1.16	10	192.861	7.74	5	196.176	7.34	5	NH4NO3
363	Nitrogen addition alters the phenology of a dominant alpine plant in northern Tibet	grassland	Festuca coelestis	herb	Flowering	flower	430	-1.16	2.5	205.298	3.94	5	205.291	7.54	5	NH4NO3
364	Nitrogen addition alters the phenology of a dominant alpine plant in northern Tibet	grassland	Festuca coelestis	herb	Flowering	flower	430	-1.16	5	204.438	3.34	5	205.291	7.54	5	NH4NO3
365	Nitrogen addition alters the phenology of a dominant alpine plant in northern Tibet	grassland	Festuca coelestis	herb	Flowering	flower	430	-1.16	10	206.247	5.54	5	205.291	7.54	5	NH4NO3
366	Nitrogen addition alters the phenology of a dominant alpine plant in northern Tibet	grassland	Potentilla saundersiana	herb	Flowering	flower	430	-1.16	2.5	181.97	2.34	5	181.495	3.07	5	NH4NO3
367	Nitrogen addition alters the phenology of a dominant alpine plant in northern Tibet	grassland	Potentilla saundersiana	herb	Flowering	flower	430	-1.16	5	182.644	2.8	5	181.495	3.07	5	NH4NO3
368	Nitrogen addition alters the phenology of a dominant alpine plant in northern Tibet	grassland	Potentilla saundersiana	herb	Flowering	flower	430	-1.16	10	182.652	3.6	5	181.495	3.07	5	NH4NO3
369	Nitrogen addition alters the phenology of a dominant alpine plant in northern Tibet	grassland	Potentilla cuneata	herb	Flowering	flower	430	-1.16	2.5	178.735	1.67	5	179.596	3.47	5	NH4NO3
370	Nitrogen addition alters the phenology of a dominant alpine plant in northern Tibet	grassland	Potentilla cuneata	herb	Flowering	flower	430	-1.16	5	178.809	1.87	5	179.596	3.47	5	NH4NO3
371	Nitrogen addition alters the phenology of a dominant alpine plant in northern Tibet	grassland	Potentilla cuneata	herb	Flowering	flower	430	-1.16	10	178.683	2.14	5	179.596	3.47	5	NH4NO3
372	Nitrogen addition alters the phenology of a dominant alpine plant in northern Tibet	grassland	Kobresia pygmaea	herb	Fruiting	fruit	430	-1.16	2.5	206.986	7.83	5	207.687	7.83	5	NH4NO3
373	Nitrogen addition alters the phenology of a dominant alpine plant in northern Tibet	grassland	Kobresia pygmaea	herb	Fruiting	fruit	430	-1.16	5	209.907	6.66	5	207.687	7.83	5	NH4NO3
374	Nitrogen addition alters the phenology of a dominant alpine plant in northern Tibet	grassland	Kobresia pygmaea	herb	Fruiting	fruit	430	-1.16	10	204.766	7.71	5	207.687	7.83	5	NH4NO3
375	Nitrogen addition alters the phenology of a dominant alpine plant in northern Tibet	grassland	Festuca coelestis	herb	Fruiting	fruit	430	-1.16	2.5	216.332	3.62	5	216.332	6.78	5	NH4NO3
376	Nitrogen addition alters the phenology of a dominant alpine plant in northern Tibet	grassland	Festuca coelestis	herb	Fruiting	fruit	430	-1.16	5	215.631	2.92	5	216.332	6.78	5	NH4NO3
377	Nitrogen addition alters the phenology of a dominant alpine plant in northern Tibet	grassland	Festuca coelestis	herb	Fruiting	fruit	430	-1.16	10	217.033	5.02	5	216.332	6.78	5	NH4NO3
378	Nitrogen addition alters the phenology of a dominant alpine plant in northern Tibet	grassland	Potentilla saundersiana	herb	Fruiting	fruit	430	-1.16	2.5	194.836	2.45	5	194.369	2.92	5	NH4NO3
379	Nitrogen addition alters the phenology of a dominant alpine plant in northern Tibet	grassland	Potentilla saundersiana	herb	Fruiting	fruit	430	-1.16	5	195.304	3.62	5	194.369	2.92	5	NH4NO3
380	Nitrogen addition alters the phenology of a dominant alpine plant in northern Tibet	grassland	Potentilla saundersiana	herb	Fruiting	fruit	430	-1.16	10	194.836	4.09	5	194.369	2.92	5	NH4NO3
381	Nitrogen addition alters the phenology of a dominant alpine plant in northern Tibet	grassland	Potentilla cuneata	bush	Fruiting	fruit	430	-1.16	2.5	189.463	2.57	5	190.631	4.91	5	NH4NO3
382	Nitrogen addition alters the phenology of a dominant alpine plant in northern Tibet	grassland	Potentilla cuneata	bush	Fruiting	fruit	430	-1.16	5	190.631	3.27	5	190.631	4.91	5	NH4NO3
383	Nitrogen addition alters the phenology of a dominant alpine plant in northern Tibet	grassland	Potentilla cuneata	bush	Fruiting	fruit	430	-1.16	10	189.463	3.97	5	190.631	4.91	5	NH4NO3
384	Impacts of nitrogen enrichment on vegetation growth dynamics are regulated by grassland degradation status	grassland	grasses	herb	Flowering	SOS	400	-1.4	10	149.123	6.88	6	156.14	2.58	6	CO(NH2)2
385	Impacts of nitrogen enrichment on vegetation growth dynamics are regulated by grassland degradation status	grassland	grasses	herb	Flowering	SOS	400	-1.4	20	155.439	1.72	6	156.14	2.58	6	CO(NH2)2
386	Impacts of nitrogen enrichment on vegetation growth dynamics are regulated by grassland degradation status	grassland	grasses	herb	Flowering	SOS	400	-1.4	30	150.877	2.58	6	156.14	2.58	6	CO(NH2)2
387	Impacts of nitrogen enrichment on vegetation growth dynamics are regulated by grassland degradation status	grassland	grasses	herb	Flowering	SOS	400	-1.4	40	143.509	12.89	6	156.14	2.58	6	CO(NH2)2
388	Impacts of nitrogen enrichment on vegetation growth dynamics are regulated by grassland degradation status	grassland	grasses	herb	Flowering	SOS	400	-1.4	50	143.158	12.89	6	156.14	2.58	6	CO(NH2)2
389	Impacts of nitrogen enrichment on vegetation growth dynamics are regulated by grassland degradation status	grassland	grasses	herb	Flowering	SOS	400	-1.4	10	230.226	1.06	6	227.037	2.04	6	CO(NH2)2
390	Impacts of nitrogen enrichment on vegetation growth dynamics are regulated by grassland degradation status	grassland	grasses	herb	Flowering	SOS	400	-1.4	20	215.708	8.31	6	227.037	2.04	6	CO(NH2)2
391	Impacts of nitrogen enrichment on vegetation growth dynamics are regulated by grassland degradation status	grassland	grasses	herb	Flowering	SOS	400	-1.4	30	222.324	2.07	6	227.037	2.04	6	CO(NH2)2
392	Impacts of nitrogen enrichment on vegetation growth dynamics are regulated by grassland degradation status	grassland	grasses	herb	Flowering	SOS	400	-1.4	40	227.263	7.13	6	227.037	2.04	6	CO(NH2)2
393	Impacts of nitrogen enrichment on vegetation growth dynamics are regulated by grassland degradation status	grassland	grasses	herb	Flowering	SOS	400	-1.4	50	227.87	4.2	6	227.037	2.04	6	CO(NH2)2
394	Different responses of functional groups to N addition increased synchrony and shortened community reproductive duration in an alpine meadow	grassland	forbs	herb	Flowering	first flower budding date	620	1.2	10	146.324	7.73	6	167.293	14.05	6	CO(NH2)2
395	Different responses of functional groups to N addition increased synchrony and shortened community reproductive duration in an alpine meadow	grassland	grasses	herb	Flowering	first flower budding date	620	1.2	10	170.521	4.48	6	162.378	7.6	6	CO(NH2)2
396	Different responses of functional groups to N addition increased synchrony and shortened community reproductive duration in an alpine meadow	grassland	sedges	herb	Flowering	first flower budding date	620	1.2	10	133.557	4.23	6	126.655	2.25	6	CO(NH2)2
397	Different responses of functional groups to N addition increased synchrony and shortened community reproductive duration in an alpine meadow	grassland	forbs	herb	Flowering	first flowering date	620	1.2	10	156.361	7.38	6	167.293	14.05	6	CO(NH2)2
398	Different responses of functional groups to N addition increased synchrony and shortened community reproductive duration in an alpine meadow	grassland	grasses	herb	Flowering	first flowering date	620	1.2	10	167.293	14.05	6	187.768	3.58	6	CO(NH2)2
399	Different responses of functional groups to N addition increased synchrony and shortened community reproductive duration in an alpine meadow	grassland	sedges	herb	Flowering	first flowering date	620	1.2	10	144.706	4.51	6	137.46	3.38	6	CO(NH2)2
400	Different responses of functional groups to N addition increased synchrony and shortened community reproductive duration in an alpine meadow	grassland	forbs	herb	Flowering	first fruit-set date	620	1.2	10	183.168	8.08	6	189.658	11.24	6	CO(NH2)2
401	Different responses of functional groups to N addition increased synchrony and shortened community reproductive duration in an alpine meadow	grassland	grasses	herb	Flowering	first fruit-set date	620	1.2	10	212.444	4.25	6	209.689	4.48	6	CO(NH2)2
402	Different responses of functional groups to N addition increased synchrony and shortened community reproductive duration in an alpine meadow	grassland	sedges	herb	Flowering	first fruit-set date	620	1.2	10	158.499	4.51	6	156.31	4.51	6	CO(NH2)2
403	Different responses of functional groups to N addition increased synchrony and shortened community reproductive duration in an alpine meadow	grassland	forbs	herb	Flowering	last flowering date	620	1.2	10	219.585	15.45	6	233.384	13.35	6	CO(NH2)2
404	Different responses of functional groups to N addition increased synchrony and shortened community reproductive duration in an alpine meadow	grassland	grasses	herb	Flowering	last flowering date	620	1.2	10	215.094	3.58	6	210.966	4.92	6	CO(NH2)2
405	Different responses of functional groups to N addition increased synchrony and shortened community reproductive duration in an alpine meadow	grassland	sedges	herb	Flowering	last flowering date	620	1.2	10	161.257	5.63	6	164.356	12.39	6	CO(NH2)2
406	Different responses of functional groups to N addition increased synchrony and shortened community reproductive duration in an alpine meadow	grassland	forbs	herb	Fruiting	last fruit-set date	620	1.2	10	244.387	9.83	6	255.176	6.32	6	CO(NH2)2
407	Different responses of functional groups to N addition increased synchrony and shortened community reproductive duration in an alpine meadow	grassland	grasses	herb	Fruiting	last fruit-set date	620	1.2	10	248.519	4.92	6	244.393	4.03	6	CO(NH2)2
408	Different responses of functional groups to N addition increased synchrony and shortened community reproductive duration in an alpine meadow	grassland	sedges	herb	Fruiting	last fruit-set date	620	1.2	10	204.016	6.76	6	204.016	6.76	6	CO(NH2)2
409	Shifts in plant phenology induced by environmental changes are small relative to annual phenological variation	grassland	L. chinensis	bush	Flowering	flower time	400	4.9	10	148.416	0.88	6	161.983	0.69	6	NH4NO3
410	Shifts in plant phenology induced by environmental changes are small relative to annual phenological variation	grassland	L. chinensis	bush	Flowering	flower time	400	4.9	10	144.302	2.21	6	162.983	0.69	6	NH4NO3
411	Shifts in plant phenology induced by environmental changes are small relative to annual phenological variation	grassland	L. chinensis	bush	Flowering	flower time	400	4.9	10	141.633	1.99	6	163.983	0.69	6	NH4NO3
412	Shifts in plant phenology induced by environmental changes are small relative to annual phenological variation	grassland	L. chinensis	bush	Fruiting	fruit time	400	4.9	10	162.141	1.33	6	169.3	0.99	6	NH4NO3
413	Shifts in plant phenology induced by environmental changes are small relative to annual phenological variation	grassland	L. chinensis	bush	Fruiting	fruit time	400	4.9	10	159.924	1.99	6	170.3	0.99	6	NH4NO3
414	Shifts in plant phenology induced by environmental changes are small relative to annual phenological variation	grassland	L. chinensis	bush	Fruiting	fruit time	400	4.9	10	157.526	1.99	6	171.3	0.99	6	NH4NO3
415	Shifts in plant phenology induced by environmental changes are small relative to annual phenological variation	grassland	P. tenuiflora	bush	Flowering	flower time	400	4.9	10	165.483	1.99	6	160.247	0.66	6	NH4NO3
416	Shifts in plant phenology induced by environmental changes are small relative to annual phenological variation	grassland	P. tenuiflora	bush	Flowering	flower time	400	4.9	10	158.389	1.33	6	161.247	0.66	6	NH4NO3
417	Shifts in plant phenology induced by environmental changes are small relative to annual phenological variation	grassland	P. tenuiflora	bush	Flowering	flower time	400	4.9	10	159.512	1.33	6	162.247	0.66	6	NH4NO3
418	Shifts in plant phenology induced by environmental changes are small relative to annual phenological variation	grassland	P. tenuiflora	bush	Fruiting	fruit time	400	4.9	10	173.339	1.55	6	167.141	0.69	6	NH4NO3
419	Shifts in plant phenology induced by environmental changes are small relative to annual phenological variation	grassland	P. tenuiflora	bush	Fruiting	fruit time	400	4.9	10	168.142	0.88	6	168.141	0.69	6	NH4NO3
420	Shifts in plant phenology induced by environmental changes are small relative to annual phenological variation	grassland	P. tenuiflora	bush	Fruiting	fruit time	400	4.9	10	167.097	1.33	6	169.141	0.69	6	NH4NO3
421	Linking flowering and reproductive allocation in response to nitrogen addition in an alpine meadow	grassland	Agrostis gigantea	herb	Flowering	frist flowering date	620	1.2	5	203	3.26	20	200	5.27	20	NH4NO3
422	Linking flowering and reproductive allocation in response to nitrogen addition in an alpine meadow	grassland	Agrostis gigantea	herb	Flowering	frist flowering date	620	1.2	10	205	6.3	20	200	5.27	20	NH4NO3
423	Linking flowering and reproductive allocation in response to nitrogen addition in an alpine meadow	grassland	Agrostis trinii	herb	Flowering	frist flowering date	620	1.2	5	207	10.5	20	202	7.38	20	NH4NO3
424	Linking flowering and reproductive allocation in response to nitrogen addition in an alpine meadow	grassland	Agrostis trinii	herb	Flowering	frist flowering date	620	1.2	10	207	5.81	20	202	7.38	20	NH4NO3
425	Linking flowering and reproductive allocation in response to nitrogen addition in an alpine meadow	grassland	Elymus nutans	herb	Flowering	frist flowering date	620	1.2	5	203	6.12	20	198	5.1	20	NH4NO3
426	Linking flowering and reproductive allocation in response to nitrogen addition in an alpine meadow	grassland	Elymus nutans	herb	Flowering	frist flowering date	620	1.2	10	206	8.98	20	198	5.1	20	NH4NO3
427	Linking flowering and reproductive allocation in response to nitrogen addition in an alpine meadow	grassland	Festuca ovina	herb	Flowering	frist flowering date	620	1.2	5	203	14.13	20	200	6.84	20	NH4NO3
428	Linking flowering and reproductive allocation in response to nitrogen addition in an alpine meadow	grassland	Festuca ovina	herb	Flowering	frist flowering date	620	1.2	10	206	11.49	20	200	6.84	20	NH4NO3
429	Linking flowering and reproductive allocation in response to nitrogen addition in an alpine meadow	grassland	Kobresia capillifolia	herb	Flowering	frist flowering date	620	1.2	5	139	11.49	20	134	8.76	20	NH4NO3
430	Linking flowering and reproductive allocation in response to nitrogen addition in an alpine meadow	grassland	Kobresia capillifolia	herb	Flowering	frist flowering date	620	1.2	10	142	12.52	20	134	8.76	20	NH4NO3
431	Linking flowering and reproductive allocation in response to nitrogen addition in an alpine meadow	grassland	Poa poophagorum	herb	Flowering	frist flowering date	620	1.2	5	198	6.62	20	194	7.02	20	NH4NO3
432	Linking flowering and reproductive allocation in response to nitrogen addition in an alpine meadow	grassland	Poa poophagorum	herb	Flowering	frist flowering date	620	1.2	10	199	7.06	20	194	7.02	20	NH4NO3
433	Linking flowering and reproductive allocation in response to nitrogen addition in an alpine meadow	grassland	Poa pratensis	herb	Flowering	frist flowering date	620	1.2	5	204	4.6	20	198	9.79	20	NH4NO3
434	Linking flowering and reproductive allocation in response to nitrogen addition in an alpine meadow	grassland	Poa pratensis	herb	Flowering	frist flowering date	620	1.2	10	207	16.14	20	198	9.79	20	NH4NO3
435	Linking flowering and reproductive allocation in response to nitrogen addition in an alpine meadow	grassland	Roegneria nutans	herb	Flowering	frist flowering date	620	1.2	5	206	10.01	20	202	7.38	20	NH4NO3
436	Linking flowering and reproductive allocation in response to nitrogen addition in an alpine meadow	grassland	Roegneria nutans	herb	Flowering	frist flowering date	620	1.2	10	209	10.5	20	202	7.38	20	NH4NO3
437	Linking flowering and reproductive allocation in response to nitrogen addition in an alpine meadow	grassland	Allium sikkimense	herb	Flowering	frist flowering date	620	1.2	5	224	11	20	228	11.49	20	NH4NO3
438	Linking flowering and reproductive allocation in response to nitrogen addition in an alpine meadow	grassland	Allium sikkimense	herb	Flowering	frist flowering date	620	1.2	10	222	15.56	20	228	11.49	20	NH4NO3
439	Linking flowering and reproductive allocation in response to nitrogen addition in an alpine meadow	grassland	Anemone obtusiloba	herb	Flowering	frist flowering date	620	1.2	5	150	6.66	20	151	8.72	20	NH4NO3
440	Linking flowering and reproductive allocation in response to nitrogen addition in an alpine meadow	grassland	Anemone obtusiloba	herb	Flowering	frist flowering date	620	1.2	10	146	7.73	20	151	8.72	20	NH4NO3
441	Linking flowering and reproductive allocation in response to nitrogen addition in an alpine meadow	grassland	Anemone rivularis	herb	Flowering	frist flowering date	620	1.2	5	182	8.72	20	183	5.77	20	NH4NO3
442	Linking flowering and reproductive allocation in response to nitrogen addition in an alpine meadow	grassland	Anemone rivularis	herb	Flowering	frist flowering date	620	1.2	10	179	9.43	20	183	5.77	20	NH4NO3
443	Linking flowering and reproductive allocation in response to nitrogen addition in an alpine meadow	grassland	Anemone trullifolia	herb	Flowering	frist flowering date	620	1.2	5	148	7.55	20	152	6.12	20	NH4NO3
444	Linking flowering and reproductive allocation in response to nitrogen addition in an alpine meadow	grassland	Anemone trullifolia	herb	Flowering	frist flowering date	620	1.2	10	146	11.49	20	152	6.12	20	NH4NO3
445	Linking flowering and reproductive allocation in response to nitrogen addition in an alpine meadow	grassland	Aster diplostephioides	herb	Flowering	frist flowering date	620	1.2	5	201	8.14	20	199	12.02	20	NH4NO3
446	Linking flowering and reproductive allocation in response to nitrogen addition in an alpine meadow	grassland	Aster diplostephioides	herb	Flowering	frist flowering date	620	1.2	10	201	10.15	20	199	12.02	20	NH4NO3
447	Linking flowering and reproductive allocation in response to nitrogen addition in an alpine meadow	grassland	Astragalus polycladus	bush	Flowering	frist flowering date	620	1.2	5	185	15.38	20	184	20.03	20	NH4NO3
448	Linking flowering and reproductive allocation in response to nitrogen addition in an alpine meadow	grassland	Astragalus polycladus	bush	Flowering	frist flowering date	620	1.2	10	187	14.26	20	184	20.03	20	NH4NO3
449	Linking flowering and reproductive allocation in response to nitrogen addition in an alpine meadow	grassland	Delphinium kamaonense	herb	Flowering	frist flowering date	620	1.2	5	219	7.15	20	225	21.95	20	NH4NO3
450	Linking flowering and reproductive allocation in response to nitrogen addition in an alpine meadow	grassland	Delphinium kamaonense	herb	Flowering	frist flowering date	620	1.2	10	219	6.62	20	225	21.95	20	NH4NO3
451	Linking flowering and reproductive allocation in response to nitrogen addition in an alpine meadow	grassland	Euphorbia esula	herb	Flowering	frist flowering date	620	1.2	5	146	6.57	20	150	8.76	20	NH4NO3
452	Linking flowering and reproductive allocation in response to nitrogen addition in an alpine meadow	grassland	Euphorbia esula	herb	Flowering	frist flowering date	620	1.2	10	143	6.12	20	150	8.76	20	NH4NO3
453	Linking flowering and reproductive allocation in response to nitrogen addition in an alpine meadow	grassland	Euphrasia regelii	herb	Flowering	frist flowering date	620	1.2	5	200	18.55	20	199	14.89	20	NH4NO3
454	Linking flowering and reproductive allocation in response to nitrogen addition in an alpine meadow	grassland	Euphrasia regelii	herb	Flowering	frist flowering date	620	1.2	10	202	22.13	20	199	14.89	20	NH4NO3
455	Linking flowering and reproductive allocation in response to nitrogen addition in an alpine meadow	grassland	Galium verum	herb	Flowering	frist flowering date	620	1.2	5	191	9.88	20	195	6.17	20	NH4NO3
456	Linking flowering and reproductive allocation in response to nitrogen addition in an alpine meadow	grassland	Galium verum	herb	Flowering	frist flowering date	620	1.2	10	189	5.63	20	195	6.17	20	NH4NO3
457	Linking flowering and reproductive allocation in response to nitrogen addition in an alpine meadow	grassland	Gentiana aristata	herb	Flowering	frist flowering date	620	1.2	5	203	12.34	20	205	11.44	20	NH4NO3
458	Linking flowering and reproductive allocation in response to nitrogen addition in an alpine meadow	grassland	Gentiana aristata	herb	Flowering	frist flowering date	620	1.2	10	199	13.9	20	205	11.44	20	NH4NO3
459	Linking flowering and reproductive allocation in response to nitrogen addition in an alpine meadow	grassland	Gentiana sino-ornata	herb	Flowering	frist flowering date	620	1.2	5	250	11.62	20	253	12.29	20	NH4NO3
460	Linking flowering and reproductive allocation in response to nitrogen addition in an alpine meadow	grassland	Gentiana sino-ornata	herb	Flowering	frist flowering date	620	1.2	10	246	6.3	20	253	12.29	20	NH4NO3
461	Linking flowering and reproductive allocation in response to nitrogen addition in an alpine meadow	grassland	Halenia elliptica	herb	Flowering	frist flowering date	620	1.2	5	204	11.62	20	208	4.78	20	NH4NO3
462	Linking flowering and reproductive allocation in response to nitrogen addition in an alpine meadow	grassland	Halenia elliptica	herb	Flowering	frist flowering date	620	1.2	10	200	11.76	20	208	4.78	20	NH4NO3
463	Linking flowering and reproductive allocation in response to nitrogen addition in an alpine meadow	grassland	Leontopodium nanum	herb	Flowering	frist flowering date	620	1.2	5	191	0	20	191	12.87	20	NH4NO3
464	Linking flowering and reproductive allocation in response to nitrogen addition in an alpine meadow	grassland	Leontopodium nanum	herb	Flowering	frist flowering date	620	1.2	10	194	11.93	20	191	12.87	20	NH4NO3
465	Linking flowering and reproductive allocation in response to nitrogen addition in an alpine meadow	grassland	Ligularia virgaurea	herb	Flowering	frist flowering date	620	1.2	5	198	7.15	20	196	26.37	20	NH4NO3
466	Linking flowering and reproductive allocation in response to nitrogen addition in an alpine meadow	grassland	Ligularia virgaurea	herb	Flowering	frist flowering date	620	1.2	10	200	11.93	20	196	26.37	20	NH4NO3
467	Linking flowering and reproductive allocation in response to nitrogen addition in an alpine meadow	grassland	Oxytropis ochrocephala	herb	Flowering	frist flowering date	620	1.2	5	207	8	20	206	17.52	20	NH4NO3
468	Linking flowering and reproductive allocation in response to nitrogen addition in an alpine meadow	grassland	Oxytropis ochrocephala	herb	Flowering	frist flowering date	620	1.2	10	206	6.57	20	206	17.52	20	NH4NO3
469	Linking flowering and reproductive allocation in response to nitrogen addition in an alpine meadow	grassland	Parnassia trinervis	herb	Flowering	frist flowering date	620	1.2	5	203	10.06	20	202	13.41	20	NH4NO3
470	Linking flowering and reproductive allocation in response to nitrogen addition in an alpine meadow	grassland	Parnassia trinervis	herb	Flowering	frist flowering date	620	1.2	10	203	8.05	20	202	13.41	20	NH4NO3
471	Linking flowering and reproductive allocation in response to nitrogen addition in an alpine meadow	grassland	Pedicularis kansuensis	herb	Flowering	frist flowering date	620	1.2	5	189	4.65	20	193	18.1	20	NH4NO3
472	Linking flowering and reproductive allocation in response to nitrogen addition in an alpine meadow	grassland	Pedicularis kansuensis	herb	Flowering	frist flowering date	620	1.2	10	187	10.95	20	193	18.1	20	NH4NO3
473	Linking flowering and reproductive allocation in response to nitrogen addition in an alpine meadow	grassland	Potentilla fragarioides	herb	Flowering	frist flowering date	620	1.2	5	184	10.82	20	185	10.28	20	NH4NO3
474	Linking flowering and reproductive allocation in response to nitrogen addition in an alpine meadow	grassland	Potentilla fragarioides	herb	Flowering	frist flowering date	620	1.2	10	183	8.63	20	185	10.28	20	NH4NO3
475	Linking flowering and reproductive allocation in response to nitrogen addition in an alpine meadow	grassland	Ranunculus tanguticus	herb	Flowering	frist flowering date	620	1.2	5	186	6.75	20	187	6.39	20	NH4NO3
476	Linking flowering and reproductive allocation in response to nitrogen addition in an alpine meadow	grassland	Ranunculus tanguticus	herb	Flowering	frist flowering date	620	1.2	10	184	10.68	20	187	6.39	20	NH4NO3
477	Linking flowering and reproductive allocation in response to nitrogen addition in an alpine meadow	grassland	Rumex patientia	herb	Flowering	frist flowering date	620	1.2	5	176	13.41	20	180	21.81	20	NH4NO3
478	Linking flowering and reproductive allocation in response to nitrogen addition in an alpine meadow	grassland	Rumex patientia	herb	Flowering	frist flowering date	620	1.2	10	174	5.36	20	180	21.81	20	NH4NO3
479	Linking flowering and reproductive allocation in response to nitrogen addition in an alpine meadow	grassland	Saussurea hieracioides	herb	Flowering	frist flowering date	620	1.2	5	204	15.06	20	202	13.41	20	NH4NO3
480	Linking flowering and reproductive allocation in response to nitrogen addition in an alpine meadow	grassland	Saussurea hieracioides	herb	Flowering	frist flowering date	620	1.2	10	206	13.41	20	202	13.41	20	NH4NO3
481	Linking flowering and reproductive allocation in response to nitrogen addition in an alpine meadow	grassland	Saussurea nigrescens	herb	Flowering	frist flowering date	620	1.2	5	210	4.02	20	208	12.43	20	NH4NO3
482	Linking flowering and reproductive allocation in response to nitrogen addition in an alpine meadow	grassland	Saussurea nigrescens	herb	Flowering	frist flowering date	620	1.2	10	213	10.24	20	208	12.43	20	NH4NO3
483	Linking flowering and reproductive allocation in response to nitrogen addition in an alpine meadow	grassland	Thalictrum alpinum	herb	Flowering	frist flowering date	620	1.2	5	145	6.75	20	150	6.39	20	NH4NO3
484	Linking flowering and reproductive allocation in response to nitrogen addition in an alpine meadow	grassland	Thalictrum alpinum	herb	Flowering	frist flowering date	620	1.2	10	143	2.99	20	150	6.39	20	NH4NO3
485	Linking flowering and reproductive allocation in response to nitrogen addition in an alpine meadow	grassland	Tongoloa tenuifolia	herb	Flowering	frist flowering date	620	1.2	5	203	20.12	20	206	19.71	20	NH4NO3
486	Linking flowering and reproductive allocation in response to nitrogen addition in an alpine meadow	grassland	Tongoloa tenuifolia	herb	Flowering	frist flowering date	620	1.2	10	200	17.97	20	206	19.71	20	NH4NO3
487	Linking flowering and reproductive allocation in response to nitrogen addition in an alpine meadow	grassland	Veronica eriogyne	herb	Flowering	frist flowering date	620	1.2	5	192	11.58	20	195	11.22	20	NH4NO3
488	Linking flowering and reproductive allocation in response to nitrogen addition in an alpine meadow	grassland	Veronica eriogyne	herb	Flowering	frist flowering date	620	1.2	10	190	13.63	20	195	11.22	20	NH4NO3
489	Contrasting Effects of Nitrogen Addition on Vegetative Phenology in Dry and Wet Years in a Temperate Steppe on the Mongolian Plateau	grassland	grasses	herb	Flowering	Start time of spring phenology	385.5	2.1	10	133.189	2.58	5	132.63	5.24	5	CO(NH2)2
490	Contrasting Effects of Nitrogen Addition on Vegetative Phenology in Dry and Wet Years in a Temperate Steppe on the Mongolian Plateau	grassland	grasses	herb	Flowering	Start time of spring phenology	385.5	2.1	10	146.007	5.15	5	134.523	4.04	5	CO(NH2)2
491	Contrasting Effects of Nitrogen Addition on Vegetative Phenology in Dry and Wet Years in a Temperate Steppe on the Mongolian Plateau	grassland	grasses	herb	Flowering	Start time of autumn phenology	385.5	2.1	10	283.907	2.66	5	283.329	5.28	5	CO(NH2)2
492	Contrasting Effects of Nitrogen Addition on Vegetative Phenology in Dry and Wet Years in a Temperate Steppe on the Mongolian Plateau	grassland	grasses	herb	Flowering	Start time of autumn phenology	385.5	2.1	10	318.256	2.75	5	319.936	2.71	5	CO(NH2)2
493	Short-term response of flowering phenology and community structure to nitrogen, phosphorus and potassium supplementation in alpine meadow of Qinghai-Tibet Plateau	grassland	Elynsmians	herb	Flowering	frist flowering date	582.1	-1.5	21.5	220	2.77	6	205	1.31	6	CO(NH2)2
494	Short-term response of flowering phenology and community structure to nitrogen, phosphorus and potassium supplementation in alpine meadow of Qinghai-Tibet Plateau	grassland	Geranium pylzowianum	herb	Flowering	frist flowering date	582.1	-1.5	21.5	209	3.12	6	192	3.6	6	CO(NH2)2
495	Short-term response of flowering phenology and community structure to nitrogen, phosphorus and potassium supplementation in alpine meadow of Qinghai-Tibet Plateau	grassland	Poa poophagorum	herb	Flowering	frist flowering date	582.1	-1.5	21.5	203	1.58	6	197	1.45	6	CO(NH2)2
496	Short-term response of flowering phenology and community structure to nitrogen, phosphorus and potassium supplementation in alpine meadow of Qinghai-Tibet Plateau	grassland	Scirpus pumihus	herb	Flowering	frist flowering date	582.1	-1.5	21.5	172	3.37	6	159	6.29	6	CO(NH2)2
497	Short-term response of flowering phenology and community structure to nitrogen, phosphorus and potassium supplementation in alpine meadow of Qinghai-Tibet Plateau	grassland	T. Koyama	herb	Flowering	frist flowering date	582.1	-1.5	21.5	178	5.02	6	173	1.55	6	CO(NH2)2
498	Short-term response of flowering phenology and community structure to nitrogen, phosphorus and potassium supplementation in alpine meadow of Qinghai-Tibet Plateau	grassland	Trichophorum distigmaticum	herb	Flowering	frist flowering date	582.1	-1.5	21.5	175	6.38	6	165	3.54	6	CO(NH2)2
499	Short-term response of flowering phenology and community structure to nitrogen, phosphorus and potassium supplementation in alpine meadow of Qinghai-Tibet Plateau	grassland	Gentiana crassicaulis	herb	Flowering	frist flowering date	582.1	-1.5	21.5	246	1.48	6	259	3.6	6	CO(NH2)2
500	Short-term response of flowering phenology and community structure to nitrogen, phosphorus and potassium supplementation in alpine meadow of Qinghai-Tibet Plateau	grassland	Saussurea pulchra Lipsch	herb	Flowering	frist flowering date	582.1	-1.5	21.5	254	7.15	6	240	2.1	6	CO(NH2)2
501	Short-term response of flowering phenology and community structure to nitrogen, phosphorus and potassium supplementation in alpine meadow of Qinghai-Tibet Plateau	grassland	Potentilla anserina	herb	Flowering	frist flowering date	582.1	-1.5	21.5	189	2.73	6	192	4.39	6	CO(NH2)2
502	Effects of nitrogen and phosphorus application rate on flowering characteristics of oilseed rape	farmland	Brassica rapa	Brassicaceae Burnett	Flowering	Flowering	1294.21	17.03	7.5	63	6.3	3	66	6.6	3	MIX
503	Effects of nitrogen and phosphorus application rate on flowering characteristics of oilseed rape	farmland	Brassica rapa	Brassicaceae Burnett	Flowering	Flowering	1294.21	17.03	7.5	69	6.9	3	69	6.9	3	MIX
504	Effects of nitrogen and phosphorus application rate on flowering characteristics of oilseed rape	farmland	Brassica rapa	Brassicaceae Burnett	Flowering	Flowering	1294.21	17.03	7.5	90	9	3	88	8.8	3	MIX
505	Effects of nitrogen and phosphorus application rate on flowering characteristics of oilseed rape	farmland	Brassica rapa	Brassicaceae Burnett	Flowering	Flowering	1294.21	17.03	15	63	6.3	3	66	6.6	3	MIX
506	Effects of nitrogen and phosphorus application rate on flowering characteristics of oilseed rape	farmland	Brassica rapa	Brassicaceae Burnett	Flowering	Flowering	1294.21	17.03	15	68	6.8	3	69	6.9	3	MIX
507	Effects of nitrogen and phosphorus application rate on flowering characteristics of oilseed rape	farmland	Brassica rapa	Brassicaceae Burnett	Flowering	Flowering	1294.21	17.03	15	92	9.2	3	88	8.8	3	MIX
508	Effects of nitrogen and phosphorus application rate on flowering characteristics of oilseed rape	farmland	Brassica rapa	Brassicaceae Burnett	Flowering	Flowering	1294.21	17.03	22.5	64	6.4	3	66	6.6	3	MIX
509	Effects of nitrogen and phosphorus application rate on flowering characteristics of oilseed rape	farmland	Brassica rapa	Brassicaceae Burnett	Flowering	Flowering	1294.21	17.03	22.5	68	6.8	3	69	6.9	3	MIX
510	Effects of nitrogen and phosphorus application rate on flowering characteristics of oilseed rape	farmland	Brassica rapa	Brassicaceae Burnett	Flowering	Flowering	1294.21	17.03	22.5	92	9.2	3	88	8.8	3	MIX
511	Nutrient availability alters the correlation between spring leaf-out and autumn leaf senescence dates	forest	Aesculus chinensis Bunge	Sapindaceae Juss.	Senescence	Leaf senescence	780	9.6	10	266.596	13.4201	15	258.024	12.7137	15	MIX
512	Nutrient availability alters the correlation between spring leaf-out and autumn leaf senescence dates	forest	Fagus longipetiolata Seem	Fagaceae Dumort.	Senescence	Leaf senescence	780	9.6	10	296.869	9.18215	15	291.581	11.3011	15	MIX
513	The effects of nitrogen rates on phenology and yield components of early maturing maize cultivars	farmland	Zea mays	Poaceae Barnhart	Flowering	silk	1128.72	27.59	3	54.9	1.36017	3	59.6	1.56063	3	MIX
514	The effects of nitrogen rates on phenology and yield components of early maturing maize cultivars	farmland	Zea mays	Poaceae Barnhart	Flowering	silk	1128.72	27.59	3	55.7	1.37999	3	61.6	1.613	3	MIX
515	The effects of nitrogen rates on phenology and yield components of early maturing maize cultivars	farmland	Zea mays	Poaceae Barnhart	Flowering	silk	1128.72	27.59	6	52.3	1.29575	3	59.6	1.56063	3	MIX
516	The effects of nitrogen rates on phenology and yield components of early maturing maize cultivars	farmland	Zea mays	Poaceae Barnhart	Flowering	silk	1128.72	27.59	6	52.7	1.30566	3	61.6	1.613	3	MIX
517	The effects of nitrogen rates on phenology and yield components of early maturing maize cultivars	farmland	Zea mays	Poaceae Barnhart	Flowering	silk	1128.72	27.59	9	51.4	1.27345	3	59.6	1.56063	3	MIX
518	The effects of nitrogen rates on phenology and yield components of early maturing maize cultivars	farmland	Zea mays	Poaceae Barnhart	Flowering	silk	1128.72	27.59	9	51.5	1.27593	3	61.6	1.613	3	MIX
519	The effects of nitrogen rates on phenology and yield components of early maturing maize cultivars	farmland	Zea mays	Poaceae Barnhart	Flowering	silk	1128.72	27.59	12	51.8	1.28336	3	59.6	1.56063	3	MIX
520	The effects of nitrogen rates on phenology and yield components of early maturing maize cultivars	farmland	Zea mays	Poaceae Barnhart	Flowering	silk	1128.72	27.59	12	51.3	1.27097	3	61.6	1.613	3	MIX
521	The effects of nitrogen rates on phenology and yield components of early maturing maize cultivars	farmland	Zea mays	Poaceae Barnhart	Maturity	maturity	1128.72	27.59	3	82.9	2.05387	3	84.5	2.21264	3	MIX
522	The effects of nitrogen rates on phenology and yield components of early maturing maize cultivars	farmland	Zea mays	Poaceae Barnhart	Maturity	maturity	1128.72	27.59	3	83.6	2.07122	3	85.1	2.22835	3	MIX
523	The effects of nitrogen rates on phenology and yield components of early maturing maize cultivars	farmland	Zea mays	Poaceae Barnhart	Maturity	maturity	1128.72	27.59	6	82.4	2.04149	3	84.5	2.21264	3	MIX
524	The effects of nitrogen rates on phenology and yield components of early maturing maize cultivars	farmland	Zea mays	Poaceae Barnhart	Maturity	maturity	1128.72	27.59	6	84	2.08113	3	85.1	2.22835	3	MIX
525	The effects of nitrogen rates on phenology and yield components of early maturing maize cultivars	farmland	Zea mays	Poaceae Barnhart	Maturity	maturity	1128.72	27.59	9	83.1	2.05883	3	84.5	2.21264	3	MIX
526	The effects of nitrogen rates on phenology and yield components of early maturing maize cultivars	farmland	Zea mays	Poaceae Barnhart	Maturity	maturity	1128.72	27.59	9	84.1	2.0836	3	85.1	2.22835	3	MIX
527	The effects of nitrogen rates on phenology and yield components of early maturing maize cultivars	farmland	Zea mays	Poaceae Barnhart	Maturity	maturity	1128.72	27.59	12	83	2.05635	3	84.5	2.21264	3	MIX
528	The effects of nitrogen rates on phenology and yield components of early maturing maize cultivars	farmland	Zea mays	Poaceae Barnhart	Maturity	maturity	1128.72	27.59	12	84.1	2.0836	3	85.1	2.22835	3	MIX
529	EFFECT OF NITROGEN ON PHENOLOGY, LIGHT INTERCEPTION AND GROWTH IN AROMATIC RICE	farmland	Oryza sativa L.	Poaceae Barnhart	Flowering	flowering	2500.76	25.5571	6	121.67	3.01441	3	114.67	3.00265	3	MIX
530	EFFECT OF NITROGEN ON PHENOLOGY, LIGHT INTERCEPTION AND GROWTH IN AROMATIC RICE	farmland	Oryza sativa L.	Poaceae Barnhart	Flowering	flowering	2500.76	25.5571	12	122	3.02259	3	114.67	3.00265	3	MIX
531	EFFECT OF NITROGEN ON PHENOLOGY, LIGHT INTERCEPTION AND GROWTH IN AROMATIC RICE	farmland	Oryza sativa L.	Poaceae Barnhart	Flowering	flowering	2500.76	25.5571	6	110.67	2.74188	3	102	2.67088	3	MIX
532	EFFECT OF NITROGEN ON PHENOLOGY, LIGHT INTERCEPTION AND GROWTH IN AROMATIC RICE	farmland	Oryza sativa L.	Poaceae Barnhart	Flowering	flowering	2500.76	25.5571	12	113.67	2.81621	3	102	2.67088	3	MIX
533	EFFECT OF NITROGEN ON PHENOLOGY, LIGHT INTERCEPTION AND GROWTH IN AROMATIC RICE	farmland	Oryza sativa L.	Poaceae Barnhart	Flowering	flowering	2500.76	25.5571	6	111.33	2.75824	3	107.33	2.81045	3	MIX
534	EFFECT OF NITROGEN ON PHENOLOGY, LIGHT INTERCEPTION AND GROWTH IN AROMATIC RICE	farmland	Oryza sativa L.	Poaceae Barnhart	Flowering	flowering	2500.76	25.5571	12	115.67	2.86576	3	107.33	2.81045	3	MIX
535	EFFECT OF NITROGEN ON PHENOLOGY, LIGHT INTERCEPTION AND GROWTH IN AROMATIC RICE	farmland	Oryza sativa L.	Poaceae Barnhart	Flowering	flowering	2500.76	25.5571	6	113	2.79961	3	109	2.85418	3	MIX
536	EFFECT OF NITROGEN ON PHENOLOGY, LIGHT INTERCEPTION AND GROWTH IN AROMATIC RICE	farmland	Oryza sativa L.	Poaceae Barnhart	Flowering	flowering	2500.76	25.5571	12	113.67	2.81621	3	109	2.85418	3	MIX
537	EFFECT OF NITROGEN ON PHENOLOGY, LIGHT INTERCEPTION AND GROWTH IN AROMATIC RICE	farmland	Oryza sativa L.	Poaceae Barnhart	Maturity	maturity	2500.76	25.5571	6	155	3.84017	3	142.33	3.72693	3	MIX
538	EFFECT OF NITROGEN ON PHENOLOGY, LIGHT INTERCEPTION AND GROWTH IN AROMATIC RICE	farmland	Oryza sativa L.	Poaceae Barnhart	Maturity	maturity	2500.76	25.5571	12	159.33	3.94745	3	142.33	3.72693	3	MIX
539	EFFECT OF NITROGEN ON PHENOLOGY, LIGHT INTERCEPTION AND GROWTH IN AROMATIC RICE	farmland	Oryza sativa L.	Poaceae Barnhart	Maturity	maturity	2500.76	25.5571	6	144.67	3.58425	3	135	3.53499	3	MIX
540	EFFECT OF NITROGEN ON PHENOLOGY, LIGHT INTERCEPTION AND GROWTH IN AROMATIC RICE	farmland	Oryza sativa L.	Poaceae Barnhart	Maturity	maturity	2500.76	25.5571	12	149.33	3.6997	3	135	3.53499	3	MIX
541	EFFECT OF NITROGEN ON PHENOLOGY, LIGHT INTERCEPTION AND GROWTH IN AROMATIC RICE	farmland	Oryza sativa L.	Poaceae Barnhart	Maturity	maturity	2500.76	25.5571	6	147	3.64197	3	141.67	3.70965	3	MIX
542	EFFECT OF NITROGEN ON PHENOLOGY, LIGHT INTERCEPTION AND GROWTH IN AROMATIC RICE	farmland	Oryza sativa L.	Poaceae Barnhart	Maturity	maturity	2500.76	25.5571	12	152.67	3.78245	3	141.67	3.70965	3	MIX
543	EFFECT OF NITROGEN ON PHENOLOGY, LIGHT INTERCEPTION AND GROWTH IN AROMATIC RICE	farmland	Oryza sativa L.	Poaceae Barnhart	Maturity	maturity	2500.76	25.5571	6	149.33	3.6997	3	142.67	3.73583	3	MIX
544	EFFECT OF NITROGEN ON PHENOLOGY, LIGHT INTERCEPTION AND GROWTH IN AROMATIC RICE	farmland	Oryza sativa L.	Poaceae Barnhart	Maturity	maturity	2500.76	25.5571	12	154.67	3.832	3	142.67	3.73583	3	MIX
545	Soil moisture determines the effects of climate warming on spring phenology in grasslands	grassland	grass		Flowering	Flowering	350	-0.3	20	132.348	0.65608	3	136.136	1.96824	3	NH4NO3
546	Soil moisture determines the effects of climate warming on spring phenology in grasslands	grassland	grass		Flowering	Flowering	350	-0.3	20	152.803	5.90472	3	148.258	1.31216	3	NH4NO3
547	Soil moisture determines the effects of climate warming on spring phenology in grasslands	grassland	grass		Flowering	Flowering	350	-0.3	20	165.303	4.59256	3	160.379	7.21688	3	NH4NO3
548	Soil moisture determines the effects of climate warming on spring phenology in grasslands	grassland	grass		Flowering	Flowering	350	-0.3	20	289.167	2.62432	3	285.379	3.2804	3	NH4NO3
549	Soil moisture determines the effects of climate warming on spring phenology in grasslands	grassland	grass		Flowering	Flowering	350	-0.3	20	251.288	5.24864	3	249.394	3.93648	3	NH4NO3
550	Soil moisture determines the effects of climate warming on spring phenology in grasslands	grassland	grass		Flowering	Flowering	350	-0.3	20	285.379	5.90472	3	287.652	5.90472	3	NH4NO3
551	An invasive population of Solidago canadensis is less sensitive to warming and nitrogen-addition than its native population in an invaded range	grassland	Solidago canadensis		Flowering	Flowering	918	16	4	132.016	12.7164	8	119.346	6.9362	8	NH4NO3
552	An invasive population of Solidago canadensis is less sensitive to warming and nitrogen-addition than its native population in an invaded range	grassland	Solidago canadensis		Flowering	Flowering	918	16	4	122.616	9.24826	8	113.215	8.09223	8	NH4NO3
553	An invasive population of Solidago canadensis is less sensitive to warming and nitrogen-addition than its native population in an invaded range	grassland	Solidago canadensis		Flowering	Flowering	918	16	4	128.049	6.8986	8	120.732	11.4977	8	NH4NO3
554	An invasive population of Solidago canadensis is less sensitive to warming and nitrogen-addition than its native population in an invaded range	grassland	Solidago canadensis		Flowering	Flowering	918	16	4	122.764	5.74884	8	115.041	6.8986	8	NH4NO3
555	Effects of Nitrogen and Phosphorus Fertilizer Levels on Growth and Development of Barley (Hordeum vulgare L.) at Bore District, Southern Oromia, Ethiopia.	farmland	Hordeum vulgare		Budding	emergence	800	10	3	9.3	0.23041	4	8.9	0.233048	4	CO(NH2)2
556	Effects of Nitrogen and Phosphorus Fertilizer Levels on Growth and Development of Barley (Hordeum vulgare L.) at Bore District, Southern Oromia, Ethiopia.	farmland	Hordeum vulgare		Budding	emergence	800	10	6	9.5	0.235366	4	8.9	0.233048	4	CO(NH2)2
557	Effects of Nitrogen and Phosphorus Fertilizer Levels on Growth and Development of Barley (Hordeum vulgare L.) at Bore District, Southern Oromia, Ethiopia.	farmland	Hordeum vulgare		Budding	emergence	800	10	9	9.7	0.240321	4	8.9	0.233048	4	CO(NH2)2
558	Effects of Nitrogen and Phosphorus Fertilizer Levels on Growth and Development of Barley (Hordeum vulgare L.) at Bore District, Southern Oromia, Ethiopia.	farmland	Hordeum vulgare		Budding	emergence	800	10	12	9.9	0.245276	4	8.9	0.233048	4	CO(NH2)2
559	Effects of Nitrogen and Phosphorus Fertilizer Levels on Growth and Development of Barley (Hordeum vulgare L.) at Bore District, Southern Oromia, Ethiopia.	farmland	Hordeum vulgare		Flowering	heading	800	10	3	78.1	1.93495	4	77.1	2.01887	4	CO(NH2)2
560	Effects of Nitrogen and Phosphorus Fertilizer Levels on Growth and Development of Barley (Hordeum vulgare L.) at Bore District, Southern Oromia, Ethiopia.	farmland	Hordeum vulgare		Flowering	heading	800	10	6	80.5	1.99441	4	77.1	2.01887	4	CO(NH2)2
561	Effects of Nitrogen and Phosphorus Fertilizer Levels on Growth and Development of Barley (Hordeum vulgare L.) at Bore District, Southern Oromia, Ethiopia.	farmland	Hordeum vulgare		Flowering	heading	800	10	9	80.6	1.99689	4	77.1	2.01887	4	CO(NH2)2
562	Effects of Nitrogen and Phosphorus Fertilizer Levels on Growth and Development of Barley (Hordeum vulgare L.) at Bore District, Southern Oromia, Ethiopia.	farmland	Hordeum vulgare		Flowering	heading	800	10	12	81.7	2.02414	4	77.1	2.01887	4	CO(NH2)2
563	Effects of Nitrogen and Phosphorus Fertilizer Levels on Growth and Development of Barley (Hordeum vulgare L.) at Bore District, Southern Oromia, Ethiopia.	farmland	Hordeum vulgare		Maturity	maturity	800	10	3	123.8	3.06718	4	120.9	3.16578	4	CO(NH2)2
564	Effects of Nitrogen and Phosphorus Fertilizer Levels on Growth and Development of Barley (Hordeum vulgare L.) at Bore District, Southern Oromia, Ethiopia.	farmland	Hordeum vulgare		Maturity	maturity	800	10	6	127.9	3.16876	4	120.9	3.16578	4	CO(NH2)2
565	Effects of Nitrogen and Phosphorus Fertilizer Levels on Growth and Development of Barley (Hordeum vulgare L.) at Bore District, Southern Oromia, Ethiopia.	farmland	Hordeum vulgare		Maturity	maturity	800	10	9	127.4	3.15638	4	120.9	3.16578	4	CO(NH2)2
566	Effects of Nitrogen and Phosphorus Fertilizer Levels on Growth and Development of Barley (Hordeum vulgare L.) at Bore District, Southern Oromia, Ethiopia.	farmland	Hordeum vulgare		Maturity	maturity	800	10	12	128.6	3.18611	4	120.9	3.16578	4	CO(NH2)2
567	Shifts in plant reproductive phenology under global change factors in a Tibetan alpine meadow	grassland	Artemisia subulata	Asteraceae Bercht. & J.Presl	Flowering	Flowering	620	1.2	12	141.5	2.6	4	143.3	1.2	4	CO(NH2)2
568	Shifts in plant reproductive phenology under global change factors in a Tibetan alpine meadow	grassland	Anemone obtusiloba D. Don	Ranunculaceae Juss.	Flowering	Flowering	620	1.2	12	157.6	0.8	4	149.9	6.2	4	CO(NH2)2
569	Shifts in plant reproductive phenology under global change factors in a Tibetan alpine meadow	grassland	Thalictrum alpinum L.	Ranunculaceae Juss.	Flowering	Flowering	620	1.2	12	156.3	1.4	4	157.5	3.6	4	CO(NH2)2
570	Shifts in plant reproductive phenology under global change factors in a Tibetan alpine meadow	grassland	Anemone coelestina	Ranunculaceae Juss.	Flowering	Flowering	620	1.2	12	161.7	5.6	4	161.6	5	4	CO(NH2)2
571	Shifts in plant reproductive phenology under global change factors in a Tibetan alpine meadow	grassland	Anemone rivularis	Ranunculaceae Juss.	Flowering	Flowering	620	1.2	12	181.2	3	4	182.1	3.4	4	CO(NH2)2
572	Shifts in plant reproductive phenology under global change factors in a Tibetan alpine meadow	grassland	Potentilla fragarioides L.	Rosaceae Juss.	Flowering	Flowering	620	1.2	12	186.3	1.6	4	183.7	4.2	4	CO(NH2)2
573	Shifts in plant reproductive phenology under global change factors in a Tibetan alpine meadow	grassland	Chamaesium paradoxum H. Wolff	Apiaceae Lindl.	Flowering	Flowering	620	1.2	12	190	5	4	193.7	3	4	CO(NH2)2
574	Shifts in plant reproductive phenology under global change factors in a Tibetan alpine meadow	grassland	Veronica eriogyne H. Winkl.	Plantaginaceae Juss.	Flowering	Flowering	620	1.2	12	197.8	2	4	198.7	2.2	4	CO(NH2)2
575	Shifts in plant reproductive phenology under global change factors in a Tibetan alpine meadow	grassland	Elymus nutans Griseb.	Poaceae Barnhart	Flowering	Flowering	620	1.2	12	201.1	2.6	4	202.5	3	4	CO(NH2)2
576	Shifts in plant reproductive phenology under global change factors in a Tibetan alpine meadow	grassland	Poa albertii subsp.	Poaceae Barnhart	Flowering	Flowering	620	1.2	12	203.4	1.6	4	204.1	1.6	4	CO(NH2)2
577	Shifts in plant reproductive phenology under global change factors in a Tibetan alpine meadow	grassland	Delphinium kamaonense	Ranunculaceae Juss.	Flowering	Flowering	620	1.2	12	218.7	4.2	4	220.3	3	4	CO(NH2)2
578	The Reproductive Characteristics of Solidago canadensis under Simulated Climate Warming and Atmospheric Nitrogen Deposition	farmland	Solidago canadensis L.	Asteraceae Bercht. & J.Presl	Flowering	Flowering	1100	16.8	4	256.435	1.44435	5	255.431	1.12338	5	NH4NO3
579	The Reproductive Characteristics of Solidago canadensis under Simulated Climate Warming and Atmospheric Nitrogen Deposition	farmland	Solidago canadensis L.	Asteraceae Bercht. & J.Presl	Flowering	Flowering	1100	16.8	4	262.464	2.40725	5	261.459	2.8887	5	NH4NO3
580	The Reproductive Characteristics of Solidago canadensis under Simulated Climate Warming and Atmospheric Nitrogen Deposition	farmland	Solidago canadensis L.	Asteraceae Bercht. & J.Presl	Flowering	Flowering	1100	16.8	4	261.029	1.44435	5	261.746	2.40725	5	NH4NO3
581	The Reproductive Characteristics of Solidago canadensis under Simulated Climate Warming and Atmospheric Nitrogen Deposition	farmland	Solidago canadensis L.	Asteraceae Bercht. & J.Presl	Flowering	Flowering	1100	16.8	4	250.478	1.9258	5	250.263	2.08628	5	NH4NO3
582	The Reproductive Characteristics of Solidago canadensis under Simulated Climate Warming and Atmospheric Nitrogen Deposition	farmland	Solidago canadensis L.	Asteraceae Bercht. & J.Presl	Flowering	Flowering	1100	16.8	4	266.842	2.56773	5	266.053	1.76532	5	NH4NO3

## Sheet: Phenological period
	estimate	se	zval	pval	ci.lb	ci.ub
PComplete leaf fall	-0.0337	0.0404	-0.8343	0.4041	-0.113	0.0455
PFlowering	-0.0403191	0.0103	-4.7246	<.0001	-0.0607632	-0.019875	***
PFruiting	-0.0271381	0.0136	-3.5683	0.0004	-0.04762	-0.00665622	***
PLeaf discoloration	-0.0316352	0.0358	-1.0856	0.2776	-0.0527753	-0.0104951
PMaturity	-0.0062	0.0119	-0.5197	0.6033	-0.0294	0.0171
PSenescence	-0.0347378	0.027	-1.4213	0.1552	-0.0554318	-0.0140438
PXylem growth	0.0317	0.0192	1.6485	0.0992	-0.006	0.0693	.

## Sheet: ecosystem
estimate se	estimate	se	zval	pval	ci.lb	ci.ub
ecosystemfarmland	0.0267	0.0044	6.0726	<.0001	0.0181	0.0353	***
ecosystemforest	0.0433	0.0092	4.7317	<.0001	0.0254	0.0613	***
ecosystemgrassland	0.0002	0.0032	0.0589	0.953	-0.0061	0.0065

## Sheet: Influencing factors
Terrestrial ecosystems	estimate	se	zval	pval	ci.lb	ci.ub
intrcpt	-0.0007	0.0064	-0.1104	0.9121	-0.0133	0.0119
precipitation	0	0	0.4586	0.6465	0	0
temperature	0.0009	0.0003	3.344	0.0008	0.0004	0.0014	***
N	0.0003	0.0004	0.6628	0.5075	-0.0005	0.0011
Grassland	estimate	se	zval	pval	ci.lb	ci.ub
intrcpt	-0.0077	0.0085	-0.9033	0.3664	-0.0244	0.009
precipitation	0	0	1.4481	0.1476	0	0
temperature	0.0005	0.0007	0.8038	0.4215	-0.0008	0.0018
N	-0.0002	0.0004	-0.4906	0.6237	-0.001	0.0006
Farmland	estimate	se	zval	pval	ci.lb	ci.ub
intrcpt	0.0284	0.0259	1.0955	0.2733	-0.0224	0.0792
precipitation	0	0	0.4554	0.6488	0	0
temperature	-0.0007	0.0011	-0.6661	0.5053	-0.0028	0.0014
N	0.0009	0.0009	0.9932	0.3206	-0.0008	0.0026
Forest	estimate	se	zval	pval	ci.lb	ci.ub
intrcpt	0.1906	0.0659	2.8916	0.0038	0.0614	0.3198	**
precipitation	-0.0001	0.0001	-1.2834	0.1994	-0.0003	0.0001
temperature	-0.0064	0.0026	-2.4953	0.0126	-0.0115	-0.0014	*
N	-0.0046	0.0029	-1.5966	0.1104	-0.0103	0.0011

## Sheet: RR
id	estimate（precipitation）	se（precipitation）	zval（precipitation）	pval（precipitation）	ci.lb（precipitation）	ci.ub（precipitation）	estimate（precipitation）	se（temperature）	zval（temperature）	pval（temperature）	ci.lb（temperature）	ci.ub（temperature）	estimate（Nitrogen deposition rate）	se（Nitrogen deposition rate）	zval（Nitrogen deposition rate）	pval（Nitrogen deposition rate）	ci.lb（Nitrogen deposition rate）	ci.ub（Nitrogen deposition rate）
1	0.0054	0.0015	0.0025	0.0084	-0.145	0.1559	0.0199	0.0046	0.0108	0.0289	-0.1308	0.1705	0.028	0.0063	0.0156	0.0403	-0.1229	0.1788
2	0.0052	0.0014	0.0024	0.008	-0.1452	0.1556	0.0298	0.0069	0.0163	0.0434	-0.1212	0.1808	0.028	0.0063	0.0156	0.0403	-0.1229	0.1788
3	0.0131	0.0036	0.0061	0.0201	-0.1375	0.1636	0.0298	0.0069	0.0163	0.0434	-0.1212	0.1808	0.0373	0.0084	0.0208	0.0537	-0.1139	0.1885
4	0.0052	0.0014	0.0024	0.008	-0.1452	0.1556	0.0298	0.0069	0.0163	0.0434	-0.1212	0.1808	0.028	0.0063	0.0156	0.0403	-0.1229	0.1788
5	0.0131	0.0036	0.0061	0.0201	-0.1375	0.1636	0.0298	0.0069	0.0163	0.0434	-0.1212	0.1808	0.0298	0.0067	0.0167	0.043	-0.1211	0.1807
6	0.0131	0.0036	0.0061	0.0201	-0.1375	0.1636	0.0298	0.0069	0.0163	0.0434	-0.1212	0.1808	0.0373	0.0084	0.0208	0.0537	-0.1139	0.1885
7	0.0131	0.0036	0.0061	0.0201	-0.1375	0.1636	0.0298	0.0069	0.0163	0.0434	-0.1212	0.1808	0.0224	0.005	0.0125	0.0322	-0.1283	0.173
8	0.0131	0.0036	0.0061	0.0201	-0.1375	0.1636	0.0298	0.0069	0.0163	0.0434	-0.1212	0.1808	0.0373	0.0084	0.0208	0.0537	-0.1139	0.1885
9	0.0054	0.0015	0.0025	0.0084	-0.145	0.1559	0.0199	0.0046	0.0108	0.0289	-0.1308	0.1705	0.0186	0.0042	0.0104	0.0269	-0.1319	0.1692
10	0.0052	0.0014	0.0024	0.008	-0.1452	0.1556	0.0298	0.0069	0.0163	0.0434	-0.1212	0.1808	0.0186	0.0042	0.0104	0.0269	-0.1319	0.1692
11	0.0131	0.0036	0.0061	0.0201	-0.1375	0.1636	0.0298	0.0069	0.0163	0.0434	-0.1212	0.1808	0.0373	0.0084	0.0208	0.0537	-0.1139	0.1885
12	0.0131	0.0036	0.0061	0.0201	-0.1375	0.1636	0.0298	0.0069	0.0163	0.0434	-0.1212	0.1808	0.0298	0.0067	0.0167	0.043	-0.1211	0.1807
13	0.0054	0.0015	0.0025	0.0084	-0.145	0.1559	0.0199	0.0046	0.0108	0.0289	-0.1308	0.1705	0.028	0.0063	0.0156	0.0403	-0.1229	0.1788
14	0.0131	0.0036	0.0061	0.0201	-0.1375	0.1636	0.0298	0.0069	0.0163	0.0434	-0.1212	0.1808	0.0224	0.005	0.0125	0.0322	-0.1283	0.173
15	0.0131	0.0036	0.0061	0.0201	-0.1375	0.1636	0.0298	0.0069	0.0163	0.0434	-0.1212	0.1808	0.0298	0.0067	0.0167	0.043	-0.1211	0.1807
16	0.0101	0.0028	0.0047	0.0155	-0.1404	0.1606	0.0177	0.0041	0.0096	0.0257	-0.1329	0.1683	0.0027	0.0006	0.0015	0.0039	-0.1476	0.153
17	0.0131	0.0036	0.0061	0.0201	-0.1375	0.1636	0.0298	0.0069	0.0163	0.0434	-0.1212	0.1808	0.0298	0.0067	0.0167	0.043	-0.1211	0.1807
18	0.0131	0.0036	0.0061	0.0201	-0.1375	0.1636	0.0298	0.0069	0.0163	0.0434	-0.1212	0.1808	0.0224	0.005	0.0125	0.0322	-0.1283	0.173
19	0.0052	0.0014	0.0024	0.008	-0.1452	0.1556	0.0298	0.0069	0.0163	0.0434	-0.1212	0.1808	0.0186	0.0042	0.0104	0.0269	-0.1319	0.1692
20	0.0054	0.0015	0.0025	0.0084	-0.145	0.1559	0.0199	0.0046	0.0108	0.0289	-0.1308	0.1705	0.028	0.0063	0.0156	0.0403	-0.1229	0.1788
21	0.0054	0.0015	0.0025	0.0084	-0.145	0.1559	0.0199	0.0046	0.0108	0.0289	-0.1308	0.1705	0.028	0.0063	0.0156	0.0403	-0.1229	0.1788
22	0.0131	0.0036	0.0061	0.0201	-0.1375	0.1636	0.0298	0.0069	0.0163	0.0434	-0.1212	0.1808	0.0224	0.005	0.0125	0.0322	-0.1283	0.173
23	0.0054	0.0015	0.0025	0.0084	-0.145	0.1559	0.0199	0.0046	0.0108	0.0289	-0.1308	0.1705	0.028	0.0063	0.0156	0.0403	-0.1229	0.1788
24	0.0545	0.0149	0.0253	0.0837	-0.0987	0.2077	0.0282	0.0066	0.0154	0.0411	-0.1227	0.1792	0.0224	0.005	0.0125	0.0322	-0.1283	0.173
25	0.0052	0.0014	0.0024	0.008	-0.1452	0.1556	0.0298	0.0069	0.0163	0.0434	-0.1212	0.1808	0.028	0.0063	0.0156	0.0403	-0.1229	0.1788
26	0.0545	0.0149	0.0253	0.0837	-0.0987	0.2077	0.0282	0.0066	0.0154	0.0411	-0.1227	0.1792	0.0224	0.005	0.0125	0.0322	-0.1283	0.173
27	0.0174	0.0048	0.0081	0.0268	-0.1333	0.1681	0.011	0.0026	0.006	0.0161	-0.1394	0.1615	0.0224	0.005	0.0125	0.0322	-0.1283	0.173
28	0.0545	0.0149	0.0253	0.0837	-0.0987	0.2077	0.0282	0.0066	0.0154	0.0411	-0.1227	0.1792	0.0224	0.005	0.0125	0.0322	-0.1283	0.173
29	0.0054	0.0015	0.0025	0.0084	-0.145	0.1559	0.0199	0.0046	0.0108	0.0289	-0.1308	0.1705	0.0186	0.0042	0.0104	0.0269	-0.1319	0.1692
30	0.0052	0.0014	0.0024	0.008	-0.1452	0.1556	0.0298	0.0069	0.0163	0.0434	-0.1212	0.1808	0.0186	0.0042	0.0104	0.0269	-0.1319	0.1692
31	0.0174	0.0048	0.0081	0.0268	-0.1333	0.1681	0.011	0.0026	0.006	0.0161	-0.1394	0.1615	0.0168	0.0038	0.0094	0.0242	-0.1337	0.1673
32	0.0141	0.0039	0.0066	0.0217	-0.1365	0.1647	0.0227	0.0053	0.0124	0.033	-0.128	0.1734	0.0233	0.0052	0.013	0.0336	-0.1274	0.174
33	0.0545	0.0149	0.0253	0.0837	-0.0987	0.2077	0.0282	0.0066	0.0154	0.0411	-0.1227	0.1792	0.0112	0.0025	0.0063	0.0161	-0.1392	0.1616
34	0.0545	0.0149	0.0253	0.0837	-0.0987	0.2077	0.0282	0.0066	0.0154	0.0411	-0.1227	0.1792	0.0112	0.0025	0.0063	0.0161	-0.1392	0.1616
35	0.0545	0.0149	0.0253	0.0837	-0.0987	0.2077	0.0282	0.0066	0.0154	0.0411	-0.1227	0.1792	0.0224	0.005	0.0125	0.0322	-0.1283	0.173
36	0.0054	0.0015	0.0025	0.0084	-0.145	0.1559	0.0199	0.0046	0.0108	0.0289	-0.1308	0.1705	0.0186	0.0042	0.0104	0.0269	-0.1319	0.1692
37	0.0054	0.0015	0.0025	0.0084	-0.145	0.1559	0.0199	0.0046	0.0108	0.0289	-0.1308	0.1705	0.028	0.0063	0.0156	0.0403	-0.1229	0.1788
38	0.0545	0.0149	0.0253	0.0837	-0.0987	0.2077	0.0282	0.0066	0.0154	0.0411	-0.1227	0.1792	0.0224	0.005	0.0125	0.0322	-0.1283	0.173
39	0.0545	0.0149	0.0253	0.0837	-0.0987	0.2077	0.0282	0.0066	0.0154	0.0411	-0.1227	0.1792	0.0224	0.005	0.0125	0.0322	-0.1283	0.173
40	0.0087	0.0024	0.004	0.0134	-0.1418	0.1592	0.0282	0.0065	0.0154	0.041	-0.1227	0.1791	0.0373	0.0084	0.0208	0.0537	-0.1139	0.1885
41	0.0232	0.0063	0.0108	0.0356	-0.1277	0.1741	0.0169	0.0039	0.0092	0.0246	-0.1337	0.1675	0.028	0.0063	0.0156	0.0403	-0.1229	0.1788
42	0.0545	0.0149	0.0253	0.0837	-0.0987	0.2077	0.0282	0.0066	0.0154	0.0411	-0.1227	0.1792	0.0112	0.0025	0.0063	0.0161	-0.1392	0.1616
43	0.0232	0.0063	0.0108	0.0356	-0.1277	0.1741	0.0169	0.0039	0.0092	0.0246	-0.1337	0.1675	0.042	0.0094	0.0234	0.0605	-0.1095	0.1934
44	0.0232	0.0063	0.0108	0.0356	-0.1277	0.1741	0.0169	0.0039	0.0092	0.0246	-0.1337	0.1675	0.0699	0.0157	0.0391	0.1008	-0.0835	0.2234
45	0.0054	0.0015	0.0025	0.0084	-0.145	0.1559	0.0199	0.0046	0.0108	0.0289	-0.1308	0.1705	0.0186	0.0042	0.0104	0.0269	-0.1319	0.1692
46	0.0174	0.0048	0.0081	0.0268	-0.1333	0.1681	0.011	0.0026	0.006	0.0161	-0.1394	0.1615	0.0112	0.0025	0.0063	0.0161	-0.1392	0.1616
47	0.0055	0.0015	0.0026	0.0085	-0.1449	0.156	0.0166	0.0038	0.009	0.0241	-0.134	0.1671	0.042	0.0094	0.0234	0.0605	-0.1095	0.1934
48	0.0545	0.0149	0.0253	0.0837	-0.0987	0.2077	0.0282	0.0066	0.0154	0.0411	-0.1227	0.1792	0.0224	0.005	0.0125	0.0322	-0.1283	0.173
49	0.0174	0.0048	0.0081	0.0268	-0.1333	0.1681	0.011	0.0026	0.006	0.0161	-0.1394	0.1615	0.0224	0.005	0.0125	0.0322	-0.1283	0.173
50	0.0078	0.0021	0.0036	0.012	-0.1426	0.1583	0.0282	0.0065	0.0154	0.041	-0.1227	0.1791	0.0466	0.0105	0.026	0.0672	-0.1051	0.1983
51	0.0545	0.0149	0.0253	0.0837	-0.0987	0.2077	0.0282	0.0066	0.0154	0.0411	-0.1227	0.1792	0.0112	0.0025	0.0063	0.0161	-0.1392	0.1616
52	0.0174	0.0048	0.0081	0.0268	-0.1333	0.1681	0.011	0.0026	0.006	0.0161	-0.1394	0.1615	0.0224	0.005	0.0125	0.0322	-0.1283	0.173
53	0.0055	0.0015	0.0026	0.0085	-0.1449	0.156	0.0166	0.0038	0.009	0.0241	-0.134	0.1671	0.042	0.0094	0.0234	0.0605	-0.1095	0.1934
54	0.0174	0.0048	0.0081	0.0268	-0.1333	0.1681	0.011	0.0026	0.006	0.0161	-0.1394	0.1615	0.0112	0.0025	0.0063	0.0161	-0.1392	0.1616
55	0.0087	0.0024	0.004	0.0134	-0.1418	0.1592	0.0282	0.0065	0.0154	0.041	-0.1227	0.1791	0.0298	0.0067	0.0167	0.043	-0.1211	0.1807
56	0.0065	0.0018	0.003	0.01	-0.1439	0.157	0.0221	0.0051	0.012	0.0322	-0.1286	0.1728	0.0149	0.0034	0.0083	0.0215	-0.1355	0.1654
57	0.0131	0.0036	0.0061	0.0201	-0.1375	0.1636	0.0298	0.0069	0.0163	0.0434	-0.1212	0.1808	0.0373	0.0084	0.0208	0.0537	-0.1139	0.1885
58	0.0131	0.0036	0.0061	0.0201	-0.1375	0.1636	0.0298	0.0069	0.0163	0.0434	-0.1212	0.1808	0.0224	0.005	0.0125	0.0322	-0.1283	0.173
59	0.0131	0.0036	0.0061	0.0201	-0.1375	0.1636	0.0298	0.0069	0.0163	0.0434	-0.1212	0.1808	0.0298	0.0067	0.0167	0.043	-0.1211	0.1807
60	0.0131	0.0036	0.0061	0.0201	-0.1375	0.1636	0.0298	0.0069	0.0163	0.0434	-0.1212	0.1808	0.0373	0.0084	0.0208	0.0537	-0.1139	0.1885
61	0.0083	0.0023	0.0038	0.0127	-0.1422	0.1587	0.0232	0.0054	0.0127	0.0338	-0.1275	0.1739	0.0224	0.005	0.0125	0.0322	-0.1283	0.173
62	0.0174	0.0048	0.0081	0.0268	-0.1333	0.1681	0.011	0.0026	0.006	0.0161	-0.1394	0.1615	0.0168	0.0038	0.0094	0.0242	-0.1337	0.1673
63	0.0183	0.005	0.0085	0.0281	-0.1324	0.169	0.0293	0.0068	0.016	0.0426	-0.1217	0.1802	0.0186	0.0042	0.0104	0.0269	-0.1319	0.1692
64	0.0039	0.0011	0.0018	0.006	-0.1465	0.1543	0.0166	0.0038	0.009	0.0241	-0.134	0.1671	0.0252	0.0057	0.0141	0.0363	-0.1256	0.1759
65	0.0065	0.0018	0.003	0.01	-0.1439	0.157	0.0221	0.0051	0.012	0.0322	-0.1286	0.1728	0.0149	0.0034	0.0083	0.0215	-0.1355	0.1654
66	0.0065	0.0018	0.003	0.01	-0.1439	0.157	0.0221	0.0051	0.012	0.0322	-0.1286	0.1728	0.0149	0.0034	0.0083	0.0215	-0.1355	0.1654
67	0.0054	0.0015	0.0025	0.0084	-0.145	0.1559	0.0199	0.0046	0.0108	0.0289	-0.1308	0.1705	0.0186	0.0042	0.0104	0.0269	-0.1319	0.1692
68	0.0055	0.0015	0.0026	0.0085	-0.1449	0.156	0.0166	0.0038	0.009	0.0241	-0.134	0.1671	0.042	0.0094	0.0234	0.0605	-0.1095	0.1934
69	0.0545	0.0149	0.0253	0.0837	-0.0987	0.2077	0.0282	0.0066	0.0154	0.0411	-0.1227	0.1792	0.0112	0.0025	0.0063	0.0161	-0.1392	0.1616
70	0.0078	0.0021	0.0036	0.012	-0.1426	0.1583	0.0221	0.0051	0.012	0.0322	-0.1286	0.1728	0.0112	0.0025	0.0063	0.0161	-0.1392	0.1616
71	0.0282	0.0077	0.0131	0.0433	-0.123	0.1793	0.0188	0.0044	0.0103	0.0274	-0.1318	0.1694	0.028	0.0063	0.0156	0.0403	-0.1229	0.1788
72	0.0282	0.0077	0.0131	0.0433	-0.123	0.1793	0.0188	0.0044	0.0103	0.0274	-0.1318	0.1694	0.042	0.0094	0.0234	0.0605	-0.1095	0.1934
73	0.0174	0.0048	0.0081	0.0268	-0.1333	0.1681	0.011	0.0026	0.006	0.0161	-0.1394	0.1615	0.0168	0.0038	0.0094	0.0242	-0.1337	0.1673
74	0.0174	0.0048	0.0081	0.0268	-0.1333	0.1681	0.011	0.0026	0.006	0.0161	-0.1394	0.1615	0.0056	0.0013	0.0031	0.0081	-0.1447	0.1559
75	0.0065	0.0018	0.003	0.01	-0.1439	0.157	0.0221	0.0051	0.012	0.0322	-0.1286	0.1728	0.0112	0.0025	0.0063	0.0161	-0.1392	0.1616
76	0.0174	0.0048	0.0081	0.0268	-0.1333	0.1681	0.011	0.0026	0.006	0.0161	-0.1394	0.1615	0.0112	0.0025	0.0063	0.0161	-0.1392	0.1616
77	0.0545	0.0149	0.0253	0.0837	-0.0987	0.2077	0.0282	0.0066	0.0154	0.0411	-0.1227	0.1792	0.0224	0.005	0.0125	0.0322	-0.1283	0.173
78	0.0078	0.0021	0.0036	0.012	-0.1426	0.1583	0.0282	0.0065	0.0154	0.041	-0.1227	0.1791	0.0466	0.0105	0.026	0.0672	-0.1051	0.1983
79	0.0183	0.005	0.0085	0.0281	-0.1324	0.169	0.0293	0.0068	0.016	0.0426	-0.1217	0.1802	0.0186	0.0042	0.0104	0.0269	-0.1319	0.1692
80	0.0065	0.0018	0.003	0.01	-0.1439	0.157	0.0221	0.0051	0.012	0.0322	-0.1286	0.1728	0.0112	0.0025	0.0063	0.0161	-0.1392	0.1616
81	0.0065	0.0018	0.003	0.01	-0.1439	0.157	0.0221	0.0051	0.012	0.0322	-0.1286	0.1728	0.0112	0.0025	0.0063	0.0161	-0.1392	0.1616
82	0.0183	0.005	0.0085	0.0281	-0.1324	0.169	0.0293	0.0068	0.016	0.0426	-0.1217	0.1802	0.0149	0.0034	0.0083	0.0215	-0.1355	0.1654
83	0.0065	0.0018	0.003	0.01	-0.1439	0.157	0.0221	0.0051	0.012	0.0322	-0.1286	0.1728	0.0149	0.0034	0.0083	0.0215	-0.1355	0.1654
84	0.0055	0.0015	0.0026	0.0085	-0.1449	0.156	0.0166	0.0038	0.009	0.0241	-0.134	0.1671	0.028	0.0063	0.0156	0.0403	-0.1229	0.1788
85	0.0054	0.0015	0.0025	0.0084	-0.145	0.1559	0.0199	0.0046	0.0108	0.0289	-0.1308	0.1705	0.0186	0.0042	0.0104	0.0269	-0.1319	0.1692
86	0.0087	0.0024	0.004	0.0134	-0.1418	0.1592	0.0282	0.0065	0.0154	0.041	-0.1227	0.1791	0.0149	0.0034	0.0083	0.0215	-0.1355	0.1654
87	0.0087	0.0024	0.004	0.0134	-0.1418	0.1592	0.0282	0.0065	0.0154	0.041	-0.1227	0.1791	0.0224	0.005	0.0125	0.0322	-0.1283	0.173
88	0.0545	0.0149	0.0253	0.0837	-0.0987	0.2077	0.0282	0.0066	0.0154	0.0411	-0.1227	0.1792	0.0112	0.0025	0.0063	0.0161	-0.1392	0.1616
89	0.0545	0.0149	0.0253	0.0837	-0.0987	0.2077	0.0282	0.0066	0.0154	0.0411	-0.1227	0.1792	0.0112	0.0025	0.0063	0.0161	-0.1392	0.1616
90	0.0039	0.0011	0.0018	0.006	-0.1465	0.1543	0.0166	0.0038	0.009	0.0241	-0.134	0.1671	0.0252	0.0057	0.0141	0.0363	-0.1256	0.1759
91	0.0545	0.0149	0.0253	0.0837	-0.0987	0.2077	0.0282	0.0066	0.0154	0.0411	-0.1227	0.1792	0.0112	0.0025	0.0063	0.0161	-0.1392	0.1616
92	0.0083	0.0023	0.0038	0.0127	-0.1422	0.1587	0.0232	0.0054	0.0127	0.0338	-0.1275	0.1739	0.0224	0.005	0.0125	0.0322	-0.1283	0.173
93	0.0141	0.0039	0.0066	0.0217	-0.1365	0.1647	0.0227	0.0053	0.0124	0.033	-0.128	0.1734	0.0186	0.0042	0.0104	0.0269	-0.1319	0.1692
94	0.0065	0.0018	0.003	0.01	-0.1439	0.157	0.0221	0.0051	0.012	0.0322	-0.1286	0.1728	0.0112	0.0025	0.0063	0.0161	-0.1392	0.1616
95	0.0039	0.0011	0.0018	0.006	-0.1465	0.1543	0.0166	0.0038	0.009	0.0241	-0.134	0.1671	0.0252	0.0057	0.0141	0.0363	-0.1256	0.1759
96	0.0083	0.0023	0.0038	0.0127	-0.1422	0.1587	0.0232	0.0054	0.0127	0.0338	-0.1275	0.1739	0.0224	0.005	0.0125	0.0322	-0.1283	0.173
97	0.0078	0.0021	0.0036	0.012	-0.1426	0.1583	0.0221	0.0051	0.012	0.0322	-0.1286	0.1728	0.0112	0.0025	0.0063	0.0161	-0.1392	0.1616
98	0.0131	0.0036	0.0061	0.0201	-0.1375	0.1636	0.0298	0.0069	0.0163	0.0434	-0.1212	0.1808	0.0373	0.0084	0.0208	0.0537	-0.1139	0.1885
99	0.0174	0.0048	0.0081	0.0268	-0.1333	0.1681	0.011	0.0026	0.006	0.0161	-0.1394	0.1615	0.0056	0.0013	0.0031	0.0081	-0.1447	0.1559
100	0.0282	0.0077	0.0131	0.0433	-0.123	0.1793	0.0188	0.0044	0.0103	0.0274	-0.1318	0.1694	0.014	0.0031	0.0078	0.0202	-0.1365	0.1644
101	0.0078	0.0021	0.0036	0.012	-0.1426	0.1583	0.0282	0.0065	0.0154	0.041	-0.1227	0.1791	0.0466	0.0105	0.026	0.0672	-0.1051	0.1983
102	0.0055	0.0015	0.0026	0.0085	-0.1449	0.156	0.0166	0.0038	0.009	0.0241	-0.134	0.1671	0.028	0.0063	0.0156	0.0403	-0.1229	0.1788
103	0.0183	0.005	0.0085	0.0281	-0.1324	0.169	0.0293	0.0068	0.016	0.0426	-0.1217	0.1802	0.0149	0.0034	0.0083	0.0215	-0.1355	0.1654
104	0.0055	0.0015	0.0026	0.0085	-0.1449	0.156	0.0166	0.0038	0.009	0.0241	-0.134	0.1671	0.028	0.0063	0.0156	0.0403	-0.1229	0.1788
105	0.0055	0.0015	0.0026	0.0085	-0.1449	0.156	0.0166	0.0038	0.009	0.0241	-0.134	0.1671	0.014	0.0031	0.0078	0.0202	-0.1365	0.1644
106	0.0055	0.0015	0.0026	0.0085	-0.1449	0.156	0.0166	0.0038	0.009	0.0241	-0.134	0.1671	0.014	0.0031	0.0078	0.0202	-0.1365	0.1644
107	0.0141	0.0039	0.0066	0.0217	-0.1365	0.1647	0.0227	0.0053	0.0124	0.033	-0.128	0.1734	0.014	0.0031	0.0078	0.0202	-0.1365	0.1644
108	0.0141	0.0039	0.0066	0.0217	-0.1365	0.1647	0.0227	0.0053	0.0124	0.033	-0.128	0.1734	0.0093	0.0021	0.0052	0.0134	-0.1411	0.1597
109	0.0055	0.0015	0.0026	0.0085	-0.1449	0.156	0.0166	0.0038	0.009	0.0241	-0.134	0.1671	0.014	0.0031	0.0078	0.0202	-0.1365	0.1644
110	0.0183	0.005	0.0085	0.0281	-0.1324	0.169	0.0293	0.0068	0.016	0.0426	-0.1217	0.1802	0.0112	0.0025	0.0063	0.0161	-0.1392	0.1616
111	0.0131	0.0036	0.0061	0.0201	-0.1375	0.1636	0.0298	0.0069	0.0163	0.0434	-0.1212	0.1808	0.0224	0.005	0.0125	0.0322	-0.1283	0.173
112	0.0131	0.0036	0.0061	0.0201	-0.1375	0.1636	0.0298	0.0069	0.0163	0.0434	-0.1212	0.1808	0.0298	0.0067	0.0167	0.043	-0.1211	0.1807
113	0.0174	0.0048	0.0081	0.0268	-0.1333	0.1681	0.011	0.0026	0.006	0.0161	-0.1394	0.1615	0.0056	0.0013	0.0031	0.0081	-0.1447	0.1559
114	0.0065	0.0018	0.003	0.01	-0.1439	0.157	0.0221	0.0051	0.012	0.0322	-0.1286	0.1728	0.0075	0.0017	0.0042	0.0107	-0.1429	0.1578
115	0.0065	0.0018	0.003	0.01	-0.1439	0.157	0.0221	0.0051	0.012	0.0322	-0.1286	0.1728	0.0075	0.0017	0.0042	0.0107	-0.1429	0.1578
116	0.0078	0.0021	0.0036	0.012	-0.1426	0.1583	0.0221	0.0051	0.012	0.0322	-0.1286	0.1728	0.0112	0.0025	0.0063	0.0161	-0.1392	0.1616
117	0.0078	0.0021	0.0036	0.012	-0.1426	0.1583	0.0221	0.0051	0.012	0.0322	-0.1286	0.1728	0.0112	0.0025	0.0063	0.0161	-0.1392	0.1616
118	0.0065	0.0018	0.003	0.01	-0.1439	0.157	0.0221	0.0051	0.012	0.0322	-0.1286	0.1728	0.0075	0.0017	0.0042	0.0107	-0.1429	0.1578
119	0.0065	0.0018	0.003	0.01	-0.1439	0.157	0.0221	0.0051	0.012	0.0322	-0.1286	0.1728	0.0075	0.0017	0.0042	0.0107	-0.1429	0.1578
120	0.0141	0.0039	0.0066	0.0217	-0.1365	0.1647	0.0227	0.0053	0.0124	0.033	-0.128	0.1734	0.0047	0.001	0.0026	0.0067	-0.1457	0.155
121	0.024	0.0065	0.0111	0.0368	-0.127	0.1749	0.0186	0.0043	0.0101	0.027	-0.132	0.1692	0.0075	0.0017	0.0042	0.0107	-0.1429	0.1578
122	0.024	0.0065	0.0111	0.0368	-0.127	0.1749	0.0186	0.0043	0.0101	0.027	-0.132	0.1692	0.0075	0.0017	0.0042	0.0107	-0.1429	0.1578
123	0.024	0.0065	0.0111	0.0368	-0.127	0.1749	0.0186	0.0043	0.0101	0.027	-0.132	0.1692	0.0075	0.0017	0.0042	0.0107	-0.1429	0.1578
124	0.0039	0.0011	0.0018	0.006	-0.1465	0.1543	0.0166	0.0038	0.009	0.0241	-0.134	0.1671	0.0252	0.0057	0.0141	0.0363	-0.1256	0.1759
125	0.024	0.0065	0.0111	0.0368	-0.127	0.1749	0.0186	0.0043	0.0101	0.027	-0.132	0.1692	0.0075	0.0017	0.0042	0.0107	-0.1429	0.1578
126	0.0131	0.0036	0.0061	0.0201	-0.1375	0.1636	0.0298	0.0069	0.0163	0.0434	-0.1212	0.1808	0.0224	0.005	0.0125	0.0322	-0.1283	0.173
127	0.0131	0.0036	0.0061	0.0201	-0.1375	0.1636	0.0298	0.0069	0.0163	0.0434	-0.1212	0.1808	0.0298	0.0067	0.0167	0.043	-0.1211	0.1807
128	0.0131	0.0036	0.0061	0.0201	-0.1375	0.1636	0.0298	0.0069	0.0163	0.0434	-0.1212	0.1808	0.0373	0.0084	0.0208	0.0537	-0.1139	0.1885
129	0.0087	0.0024	0.004	0.0134	-0.1418	0.1592	0.0282	0.0065	0.0154	0.041	-0.1227	0.1791	0.0224	0.005	0.0125	0.0322	-0.1283	0.173
130	0.0087	0.0024	0.004	0.0134	-0.1418	0.1592	0.0282	0.0065	0.0154	0.041	-0.1227	0.1791	0.0224	0.005	0.0125	0.0322	-0.1283	0.173
131	0.0183	0.005	0.0085	0.0281	-0.1324	0.169	0.0293	0.0068	0.016	0.0426	-0.1217	0.1802	0.0112	0.0025	0.0063	0.0161	-0.1392	0.1616
132	0.0282	0.0077	0.0131	0.0433	-0.123	0.1793	0.0188	0.0044	0.0103	0.0274	-0.1318	0.1694	0.014	0.0031	0.0078	0.0202	-0.1365	0.1644
133	0.024	0.0065	0.0111	0.0368	-0.127	0.1749	0.0186	0.0043	0.0101	0.027	-0.132	0.1692	0.0075	0.0017	0.0042	0.0107	-0.1429	0.1578
134	0.0232	0.0063	0.0108	0.0356	-0.1277	0.1741	0.0169	0.0039	0.0092	0.0246	-0.1337	0.1675	0.0699	0.0157	0.0391	0.1008	-0.0835	0.2234
135	0.0232	0.0063	0.0108	0.0356	-0.1277	0.1741	0.0169	0.0039	0.0092	0.0246	-0.1337	0.1675	0.028	0.0063	0.0156	0.0403	-0.1229	0.1788
136	0.0232	0.0063	0.0108	0.0356	-0.1277	0.1741	0.0169	0.0039	0.0092	0.0246	-0.1337	0.1675	0.042	0.0094	0.0234	0.0605	-0.1095	0.1934
137	0.0087	0.0024	0.004	0.0134	-0.1418	0.1592	0.0282	0.0065	0.0154	0.041	-0.1227	0.1791	0.0112	0.0025	0.0063	0.0161	-0.1392	0.1616
138	0.0083	0.0023	0.0038	0.0127	-0.1422	0.1587	0.0232	0.0054	0.0127	0.0338	-0.1275	0.1739	0.0224	0.005	0.0125	0.0322	-0.1283	0.173
139	0.0101	0.0028	0.0047	0.0155	-0.1404	0.1606	0.0177	0.0041	0.0096	0.0257	-0.1329	0.1683	0.0067	0.0015	0.0038	0.0097	-0.1436	0.1571
140	0.0322	0.0119	0.0088	0.0555	-0.137	0.2013	0.0021	0.0013	-0.0006	0.0047	-0.1621	0.1663	0.0477	0.0176	0.0132	0.0822	-0.1235	0.2189
141	0.0322	0.0119	0.0088	0.0555	-0.137	0.2013	0.0021	0.0013	-0.0006	0.0047	-0.1621	0.1663	0.0477	0.0176	0.0132	0.0822	-0.1235	0.2189
142	0.0322	0.0119	0.0088	0.0555	-0.137	0.2013	0.0246	0.0161	-0.0069	0.0561	-0.1426	0.1918	0.0096	0.0035	0.0027	0.0165	-0.1582	0.1774
143	0.0322	0.0119	0.0088	0.0555	-0.137	0.2013	0.0021	0.0013	-0.0006	0.0047	-0.1621	0.1663	0.0477	0.0176	0.0132	0.0822	-0.1235	0.2189
144	0.0322	0.0119	0.0088	0.0555	-0.137	0.2013	0.0246	0.0161	-0.0069	0.0561	-0.1426	0.1918	0.0096	0.0035	0.0027	0.0165	-0.1582	0.1774
145	0.0322	0.0119	0.0088	0.0555	-0.137	0.2013	0.0246	0.0161	-0.0069	0.0561	-0.1426	0.1918	0.0096	0.0035	0.0027	0.0165	-0.1582	0.1774
146	0.0322	0.0119	0.0088	0.0555	-0.137	0.2013	0.0021	0.0013	-0.0006	0.0047	-0.1621	0.1663	0.0477	0.0176	0.0132	0.0822	-0.1235	0.2189
147	0.0322	0.0119	0.0088	0.0555	-0.137	0.2013	0.0246	0.0161	-0.0069	0.0561	-0.1426	0.1918	0.0096	0.0035	0.0027	0.0165	-0.1582	0.1774
148	0.0322	0.0119	0.0088	0.0555	-0.137	0.2013	0.0021	0.0013	-0.0006	0.0047	-0.1621	0.1663	0.0477	0.0176	0.0132	0.0822	-0.1235	0.2189
149	0.0322	0.0119	0.0088	0.0555	-0.137	0.2013	0.0246	0.0161	-0.0069	0.0561	-0.1426	0.1918	0.0096	0.0035	0.0027	0.0165	-0.1582	0.1774
150	0.0322	0.0119	0.0088	0.0555	-0.137	0.2013	0.0021	0.0013	-0.0006	0.0047	-0.1621	0.1663	0.0477	0.0176	0.0132	0.0822	-0.1235	0.2189
151	0.0322	0.0119	0.0088	0.0555	-0.137	0.2013	0.0021	0.0013	-0.0006	0.0047	-0.1621	0.1663	0.0477	0.0176	0.0132	0.0822	-0.1235	0.2189
152	0.0322	0.0119	0.0088	0.0555	-0.137	0.2013	0.0246	0.0161	-0.0069	0.0561	-0.1426	0.1918	0.0096	0.0035	0.0027	0.0165	-0.1582	0.1774
153	0.0627	0.0232	0.0172	0.1082	-0.1109	0.2363	0.0197	0.0129	-0.0055	0.0449	-0.1464	0.1858	0.0319	0.0118	0.0088	0.055	-0.1373	0.2012
154	0.0322	0.0119	0.0088	0.0555	-0.137	0.2013	0.0246	0.0161	-0.0069	0.0561	-0.1426	0.1918	0.0096	0.0035	0.0027	0.0165	-0.1582	0.1774
155	0.037	0.0137	0.0102	0.0638	-0.1327	0.2066	-0.0021	0.0013	-0.0047	0.0006	-0.1663	0.1621	0.0319	0.0118	0.0088	0.055	-0.1373	0.2012
156	0.0322	0.0119	0.0088	0.0555	-0.137	0.2013	0.0021	0.0013	-0.0006	0.0047	-0.1621	0.1663	0.0477	0.0176	0.0132	0.0822	-0.1235	0.2189
157	0.0223	0.0082	0.0061	0.0384	-0.146	0.1905	0.0279	0.0182	-0.0078	0.0636	-0.1401	0.1959	0.0319	0.0118	0.0088	0.055	-0.1373	0.2012
158	0.0627	0.0232	0.0172	0.1082	-0.1109	0.2363	0.0197	0.0129	-0.0055	0.0449	-0.1464	0.1858	0.0319	0.0118	0.0088	0.055	-0.1373	0.2012
159	0.0223	0.0082	0.0061	0.0384	-0.146	0.1905	0.0279	0.0182	-0.0078	0.0636	-0.1401	0.1959	0.0319	0.0118	0.0088	0.055	-0.1373	0.2012
160	0.0322	0.0119	0.0088	0.0555	-0.137	0.2013	0.0246	0.0161	-0.0069	0.0561	-0.1426	0.1918	0.0477	0.0176	0.0132	0.0822	-0.1235	0.2189
161	0.037	0.0137	0.0102	0.0638	-0.1327	0.2066	-0.0021	0.0013	-0.0047	0.0006	-0.1663	0.1621	0.0319	0.0118	0.0088	0.055	-0.1373	0.2012
162	0.0322	0.0119	0.0088	0.0555	-0.137	0.2013	0.0021	0.0013	-0.0006	0.0047	-0.1621	0.1663	0.0477	0.0176	0.0132	0.0822	-0.1235	0.2189
163	0.0322	0.0119	0.0088	0.0555	-0.137	0.2013	0.0246	0.0161	-0.0069	0.0561	-0.1426	0.1918	0.0477	0.0176	0.0132	0.0822	-0.1235	0.2189
164	0.0322	0.0119	0.0088	0.0555	-0.137	0.2013	0.0246	0.0161	-0.0069	0.0561	-0.1426	0.1918	0.0477	0.0176	0.0132	0.0822	-0.1235	0.2189
165	0.037	0.0137	0.0102	0.0638	-0.1327	0.2066	-0.0021	0.0013	-0.0047	0.0006	-0.1663	0.1621	0.0319	0.0118	0.0088	0.055	-0.1373	0.2012
166	0.0322	0.0119	0.0088	0.0555	-0.137	0.2013	0.0246	0.0161	-0.0069	0.0561	-0.1426	0.1918	0.0096	0.0035	0.0027	0.0165	-0.1582	0.1774
167	0.0322	0.0119	0.0088	0.0555	-0.137	0.2013	0.0246	0.0161	-0.0069	0.0561	-0.1426	0.1918	0.0096	0.0035	0.0027	0.0165	-0.1582	0.1774
168	0.0892	0.033	0.0245	0.1539	-0.0904	0.2688	0.0144	0.0094	-0.004	0.0327	-0.1509	0.1796	0.016	0.0059	0.0044	0.0275	-0.1521	0.184
169	0.0322	0.0119	0.0088	0.0555	-0.137	0.2013	0.0246	0.0161	-0.0069	0.0561	-0.1426	0.1918	0.0477	0.0176	0.0132	0.0822	-0.1235	0.2189
170	0.0322	0.0119	0.0088	0.0555	-0.137	0.2013	0.0246	0.0161	-0.0069	0.0561	-0.1426	0.1918	0.0477	0.0176	0.0132	0.0822	-0.1235	0.2189
171	0.0322	0.0119	0.0088	0.0555	-0.137	0.2013	0.0246	0.0161	-0.0069	0.0561	-0.1426	0.1918	0.0477	0.0176	0.0132	0.0822	-0.1235	0.2189
172	0.0322	0.0119	0.0088	0.0555	-0.137	0.2013	0.0246	0.0161	-0.0069	0.0561	-0.1426	0.1918	0.0477	0.0176	0.0132	0.0822	-0.1235	0.2189
173	0.0322	0.0119	0.0088	0.0555	-0.137	0.2013	0.0246	0.0161	-0.0069	0.0561	-0.1426	0.1918	0.0096	0.0035	0.0027	0.0165	-0.1582	0.1774
174	0.0223	0.0082	0.0061	0.0384	-0.146	0.1905	0.0279	0.0182	-0.0078	0.0636	-0.1401	0.1959	0.0319	0.0118	0.0088	0.055	-0.1373	0.2012
175	0.0322	0.0119	0.0088	0.0555	-0.137	0.2013	0.0246	0.0161	-0.0069	0.0561	-0.1426	0.1918	0.0096	0.0035	0.0027	0.0165	-0.1582	0.1774
176	0.0322	0.0119	0.0088	0.0555	-0.137	0.2013	0.0246	0.0161	-0.0069	0.0561	-0.1426	0.1918	0.0096	0.0035	0.0027	0.0165	-0.1582	0.1774
177	0.0322	0.0119	0.0088	0.0555	-0.137	0.2013	0.0021	0.0013	-0.0006	0.0047	-0.1621	0.1663	0.0477	0.0176	0.0132	0.0822	-0.1235	0.2189
178	0.0322	0.0119	0.0088	0.0555	-0.137	0.2013	0.0021	0.0013	-0.0006	0.0047	-0.1621	0.1663	0.0477	0.0176	0.0132	0.0822	-0.1235	0.2189
179	0.0223	0.0082	0.0061	0.0384	-0.146	0.1905	0.0279	0.0182	-0.0078	0.0636	-0.1401	0.1959	0.0319	0.0118	0.0088	0.055	-0.1373	0.2012
180	0.0322	0.0119	0.0088	0.0555	-0.137	0.2013	0.0246	0.0161	-0.0069	0.0561	-0.1426	0.1918	0.0477	0.0176	0.0132	0.0822	-0.1235	0.2189
181	0.0017	0.0025	-0.0032	0.0066	-0.0647	0.068	0.0004	0.0006	-0.0008	0.0016	-0.0658	0.0666	-0.0004	0.001	-0.0023	0.0015	-0.0666	0.0658
182	0.0023	0.0034	-0.0044	0.009	-0.0643	0.0688	0.0057	0.0081	-0.0102	0.0216	-0.0623	0.0738	-0.0003	0.0008	-0.0018	0.0012	-0.0665	0.0659
183	0.0012	0.0019	-0.0024	0.0049	-0.0651	0.0675	0.0072	0.0101	-0.0127	0.027	-0.062	0.0763	-0.0006	0.0013	-0.0032	0.0021	-0.0668	0.0657
184	0.0014	0.0022	-0.0028	0.0057	-0.0649	0.0678	-0.0005	0.0008	-0.002	0.001	-0.0668	0.0657	-0.0017	0.0041	-0.0098	0.0064	-0.0683	0.0649
185	0.001	0.0014	-0.0019	0.0038	-0.0653	0.0672	0.0008	0.0011	-0.0013	0.0028	-0.0655	0.067	-0.0008	0.0019	-0.0046	0.003	-0.0671	0.0655
186	0.0023	0.0034	-0.0044	0.009	-0.0643	0.0688	0.0057	0.0081	-0.0102	0.0216	-0.0623	0.0738	-0.0003	0.0008	-0.0018	0.0012	-0.0665	0.0659
187	0.0014	0.0022	-0.0028	0.0057	-0.0649	0.0678	-0.0005	0.0008	-0.002	0.001	-0.0668	0.0657	-0.0017	0.0041	-0.0098	0.0064	-0.0683	0.0649
188	0.0006	0.0009	-0.0011	0.0023	-0.0657	0.0668	0.0013	0.0018	-0.0022	0.0047	-0.065	0.0675	-0.0008	0.0019	-0.0046	0.003	-0.0671	0.0655
189	0.0014	0.0022	-0.0028	0.0057	-0.0649	0.0678	-0.0005	0.0008	-0.002	0.001	-0.0668	0.0657	-0.0017	0.0041	-0.0098	0.0064	-0.0683	0.0649
190	0.0017	0.0026	-0.0033	0.0068	-0.0647	0.0681	0.0003	0.0005	-0.0006	0.0012	-0.0659	0.0665	-0.0004	0.001	-0.0023	0.0015	-0.0666	0.0658
191	0.0023	0.0034	-0.0044	0.009	-0.0643	0.0688	0.0057	0.0081	-0.0102	0.0216	-0.0623	0.0738	-0.0003	0.0008	-0.0018	0.0012	-0.0665	0.0659
192	0.0017	0.0025	-0.0032	0.0066	-0.0647	0.068	0.0004	0.0006	-0.0008	0.0016	-0.0658	0.0666	-0.0008	0.0019	-0.0046	0.003	-0.0671	0.0655
193	0.0023	0.0034	-0.0044	0.009	-0.0643	0.0688	0.0057	0.0081	-0.0102	0.0216	-0.0623	0.0738	-0.0003	0.0008	-0.0018	0.0012	-0.0665	0.0659
194	0.0014	0.0022	-0.0028	0.0057	-0.0649	0.0678	-0.0005	0.0008	-0.002	0.001	-0.0668	0.0657	-0.0017	0.0041	-0.0098	0.0064	-0.0683	0.0649
195	0.0017	0.0025	-0.0032	0.0066	-0.0647	0.068	0.0004	0.0006	-0.0008	0.0016	-0.0658	0.0666	-0.0008	0.0019	-0.0046	0.003	-0.0671	0.0655
196	0.0017	0.0025	-0.0032	0.0066	-0.0647	0.068	0.0004	0.0006	-0.0008	0.0016	-0.0658	0.0666	-0.0008	0.0019	-0.0046	0.003	-0.0671	0.0655
197	0.0015	0.0023	-0.003	0.0061	-0.0648	0.0679	0.0004	0.0006	-0.0008	0.0016	-0.0658	0.0666	-0.0008	0.0019	-0.0046	0.003	-0.0671	0.0655
198	0.0017	0.0025	-0.0032	0.0066	-0.0647	0.068	0.0004	0.0006	-0.0008	0.0016	-0.0658	0.0666	-0.0008	0.0019	-0.0046	0.003	-0.0671	0.0655
199	0.0014	0.0022	-0.0028	0.0057	-0.0649	0.0678	-0.0005	0.0008	-0.002	0.001	-0.0668	0.0657	-0.0017	0.0041	-0.0098	0.0064	-0.0683	0.0649
200	0.0006	0.0009	-0.0011	0.0023	-0.0657	0.0668	0.0013	0.0018	-0.0022	0.0047	-0.065	0.0675	-0.0008	0.0019	-0.0046	0.003	-0.0671	0.0655
201	0.0017	0.0026	-0.0033	0.0068	-0.0647	0.0681	0.0003	0.0005	-0.0006	0.0012	-0.0659	0.0665	-0.0004	0.001	-0.0023	0.0015	-0.0666	0.0658
202	0.0017	0.0025	-0.0032	0.0066	-0.0647	0.068	0.0004	0.0006	-0.0008	0.0016	-0.0658	0.0666	-0.0008	0.0019	-0.0046	0.003	-0.0671	0.0655
203	0.0015	0.0023	-0.003	0.0061	-0.0648	0.0679	0.0004	0.0006	-0.0008	0.0016	-0.0658	0.0666	-0.0008	0.0019	-0.0046	0.003	-0.0671	0.0655
204	0.0015	0.0023	-0.003	0.0061	-0.0648	0.0679	0.0004	0.0006	-0.0008	0.0016	-0.0658	0.0666	-0.0008	0.0019	-0.0046	0.003	-0.0671	0.0655
205	0.0017	0.0026	-0.0033	0.0068	-0.0647	0.0681	0.0003	0.0005	-0.0006	0.0012	-0.0659	0.0665	-0.0004	0.001	-0.0023	0.0015	-0.0666	0.0658
206	0.0015	0.0023	-0.003	0.0061	-0.0648	0.0679	0.0004	0.0006	-0.0008	0.0016	-0.0658	0.0666	-0.0009	0.0023	-0.0055	0.0036	-0.0673	0.0654
207	0.0015	0.0023	-0.003	0.0061	-0.0648	0.0679	0.0004	0.0006	-0.0008	0.0016	-0.0658	0.0666	-0.0008	0.0019	-0.0046	0.003	-0.0671	0.0655
208	0.0017	0.0025	-0.0032	0.0066	-0.0647	0.068	0.0004	0.0006	-0.0008	0.0016	-0.0658	0.0666	-0.0008	0.0019	-0.0046	0.003	-0.0671	0.0655
209	0.0015	0.0023	-0.003	0.0061	-0.0648	0.0679	0.0004	0.0006	-0.0008	0.0016	-0.0658	0.0666	-0.0008	0.0019	-0.0046	0.003	-0.0671	0.0655
210	0.0017	0.0025	-0.0032	0.0066	-0.0647	0.068	0.0004	0.0006	-0.0008	0.0016	-0.0658	0.0666	-0.0008	0.0019	-0.0046	0.003	-0.0671	0.0655
211	0.0017	0.0025	-0.0032	0.0066	-0.0647	0.068	0.0004	0.0006	-0.0008	0.0016	-0.0658	0.0666	-0.0004	0.001	-0.0023	0.0015	-0.0666	0.0658
212	0.0017	0.0026	-0.0033	0.0068	-0.0647	0.0681	0.0003	0.0005	-0.0006	0.0012	-0.0659	0.0665	-0.0004	0.001	-0.0023	0.0015	-0.0666	0.0658
213	0.0002	0.0002	-0.0003	0.0006	-0.066	0.0664	0.0015	0.0021	-0.0027	0.0057	-0.0648	0.0678	-0.0004	0.001	-0.0023	0.0015	-0.0666	0.0658
214	0.0015	0.0023	-0.003	0.0061	-0.0648	0.0679	0.0004	0.0006	-0.0008	0.0016	-0.0658	0.0666	-0.0008	0.0019	-0.0046	0.003	-0.0671	0.0655
215	0.0006	0.0009	-0.0011	0.0023	-0.0657	0.0668	0.0013	0.0018	-0.0022	0.0047	-0.065	0.0675	-0.0008	0.0019	-0.0046	0.003	-0.0671	0.0655
216	0.0002	0.0002	-0.0003	0.0006	-0.066	0.0664	0.0015	0.0021	-0.0027	0.0057	-0.0648	0.0678	-0.0004	0.001	-0.0023	0.0015	-0.0666	0.0658
217	0.0002	0.0002	-0.0003	0.0006	-0.066	0.0664	0.0015	0.0021	-0.0027	0.0057	-0.0648	0.0678	-0.0004	0.001	-0.0023	0.0015	-0.0666	0.0658
218	0.0017	0.0025	-0.0032	0.0066	-0.0647	0.068	0.0004	0.0006	-0.0008	0.0016	-0.0658	0.0666	-0.0004	0.001	-0.0023	0.0015	-0.0666	0.0658
219	0.0017	0.0025	-0.0032	0.0066	-0.0647	0.068	0.0004	0.0006	-0.0008	0.0016	-0.0658	0.0666	-0.0008	0.0019	-0.0046	0.003	-0.0671	0.0655
220	0.0015	0.0023	-0.003	0.0061	-0.0648	0.0679	0.0004	0.0006	-0.0008	0.0016	-0.0658	0.0666	-0.0004	0.001	-0.0023	0.0015	-0.0666	0.0658
221	0.0002	0.0002	-0.0003	0.0006	-0.066	0.0664	0.0015	0.0021	-0.0027	0.0057	-0.0648	0.0678	-0.0004	0.001	-0.0023	0.0015	-0.0666	0.0658
222	0.001	0.0015	-0.0019	0.0039	-0.0653	0.0673	0.0018	0.0025	-0.0031	0.0066	-0.0646	0.0681	-0.0008	0.0019	-0.0046	0.003	-0.0671	0.0655
223	0.0002	0.0002	-0.0003	0.0006	-0.066	0.0664	0.0015	0.0021	-0.0027	0.0057	-0.0648	0.0678	-0.0004	0.001	-0.0023	0.0015	-0.0666	0.0658
224	0.0017	0.0025	-0.0032	0.0066	-0.0647	0.068	0.0004	0.0006	-0.0008	0.0016	-0.0658	0.0666	-0.0004	0.001	-0.0023	0.0015	-0.0666	0.0658
225	0.0017	0.0025	-0.0032	0.0066	-0.0647	0.068	0.0004	0.0006	-0.0008	0.0016	-0.0658	0.0666	-0.0008	0.0019	-0.0046	0.003	-0.0671	0.0655
226	0.0017	0.0025	-0.0032	0.0066	-0.0647	0.068	0.0004	0.0006	-0.0008	0.0016	-0.0658	0.0666	-0.0008	0.0019	-0.0046	0.003	-0.0671	0.0655
227	0.0015	0.0023	-0.003	0.0061	-0.0648	0.0679	0.0004	0.0006	-0.0008	0.0016	-0.0658	0.0666	-0.0008	0.0019	-0.0046	0.003	-0.0671	0.0655
228	0.0017	0.0026	-0.0033	0.0068	-0.0647	0.0681	0.0003	0.0005	-0.0006	0.0012	-0.0659	0.0665	-0.0004	0.001	-0.0023	0.0015	-0.0666	0.0658
229	0.001	0.0015	-0.0019	0.0039	-0.0653	0.0673	0.0018	0.0025	-0.0031	0.0066	-0.0646	0.0681	-0.0008	0.0019	-0.0046	0.003	-0.0671	0.0655
230	0.0013	0.002	-0.0025	0.0051	-0.065	0.0676	0.0042	0.006	-0.0075	0.016	-0.063	0.0715	-0.0005	0.0012	-0.0027	0.0018	-0.0667	0.0657
231	0.0002	0.0002	-0.0003	0.0006	-0.066	0.0664	0.0015	0.0021	-0.0027	0.0057	-0.0648	0.0678	-0.0004	0.001	-0.0023	0.0015	-0.0666	0.0658
232	0.0017	0.0025	-0.0032	0.0066	-0.0647	0.068	0.0004	0.0006	-0.0008	0.0016	-0.0658	0.0666	-0.0004	0.001	-0.0023	0.0015	-0.0666	0.0658
233	0.0017	0.0025	-0.0032	0.0066	-0.0647	0.068	0.0004	0.0006	-0.0008	0.0016	-0.0658	0.0666	-0.0008	0.0019	-0.0046	0.003	-0.0671	0.0655
234	0.0017	0.0025	-0.0032	0.0066	-0.0647	0.068	0.0004	0.0006	-0.0008	0.0016	-0.0658	0.0666	-0.0008	0.0019	-0.0046	0.003	-0.0671	0.0655
235	0.0009	0.0013	-0.0017	0.0034	-0.0654	0.0671	-0.0001	0.0002	-0.0004	0.0002	-0.0663	0.0661	-0.0016	0.0038	-0.0091	0.006	-0.0682	0.065
236	0.0009	0.0013	-0.0017	0.0034	-0.0654	0.0671	-0.0001	0.0002	-0.0004	0.0002	-0.0663	0.0661	-0.0016	0.0038	-0.0091	0.006	-0.0682	0.065
237	0.0014	0.0022	-0.0028	0.0057	-0.0649	0.0678	-0.0005	0.0008	-0.002	0.001	-0.0668	0.0657	-0.0017	0.0041	-0.0098	0.0064	-0.0683	0.0649
238	0.0017	0.0025	-0.0032	0.0066	-0.0647	0.068	0.0004	0.0006	-0.0008	0.0016	-0.0658	0.0666	-0.0004	0.001	-0.0023	0.0015	-0.0666	0.0658
239	0.0015	0.0023	-0.003	0.0061	-0.0648	0.0679	0.0004	0.0006	-0.0008	0.0016	-0.0658	0.0666	-0.0004	0.001	-0.0023	0.0015	-0.0666	0.0658
240	0.0017	0.0025	-0.0032	0.0066	-0.0647	0.068	0.0004	0.0006	-0.0008	0.0016	-0.0658	0.0666	-0.0004	0.001	-0.0023	0.0015	-0.0666	0.0658
241	0.0015	0.0023	-0.003	0.0061	-0.0648	0.0679	0.0004	0.0006	-0.0008	0.0016	-0.0658	0.0666	-0.0008	0.0019	-0.0046	0.003	-0.0671	0.0655
242	0.0017	0.0025	-0.0032	0.0066	-0.0647	0.068	0.0004	0.0006	-0.0008	0.0016	-0.0658	0.0666	-0.0004	0.001	-0.0023	0.0015	-0.0666	0.0658
243	0.0014	0.0022	-0.0028	0.0057	-0.0649	0.0678	-0.0005	0.0008	-0.002	0.001	-0.0668	0.0657	-0.0017	0.0041	-0.0098	0.0064	-0.0683	0.0649
244	0.0002	0.0002	-0.0003	0.0006	-0.066	0.0664	0.0015	0.0021	-0.0027	0.0057	-0.0648	0.0678	-0.0004	0.001	-0.0023	0.0015	-0.0666	0.0658
245	0.0002	0.0002	-0.0003	0.0006	-0.066	0.0664	0.0015	0.0021	-0.0027	0.0057	-0.0648	0.0678	-0.0004	0.001	-0.0023	0.0015	-0.0666	0.0658
246	0.0013	0.002	-0.0025	0.0051	-0.065	0.0676	0.0042	0.006	-0.0075	0.016	-0.063	0.0715	-0.0005	0.0012	-0.0027	0.0018	-0.0667	0.0657
247	0.0017	0.0025	-0.0032	0.0066	-0.0647	0.068	0.0004	0.0006	-0.0008	0.0016	-0.0658	0.0666	-0.0008	0.0019	-0.0046	0.003	-0.0671	0.0655
248	0.0017	0.0025	-0.0032	0.0066	-0.0647	0.068	0.0004	0.0006	-0.0008	0.0016	-0.0658	0.0666	-0.0004	0.001	-0.0023	0.0015	-0.0666	0.0658
249	0.0015	0.0023	-0.003	0.0061	-0.0648	0.0679	0.0004	0.0006	-0.0008	0.0016	-0.0658	0.0666	-0.0008	0.0019	-0.0046	0.003	-0.0671	0.0655
250	0.0017	0.0026	-0.0033	0.0068	-0.0647	0.0681	0.0003	0.0005	-0.0006	0.0012	-0.0659	0.0665	-0.0004	0.001	-0.0023	0.0015	-0.0666	0.0658
251	0.0015	0.0023	-0.003	0.0061	-0.0648	0.0679	0.0004	0.0006	-0.0008	0.0016	-0.0658	0.0666	-0.0004	0.001	-0.0023	0.0015	-0.0666	0.0658
252	0.0017	0.0025	-0.0032	0.0066	-0.0647	0.068	0.0004	0.0006	-0.0008	0.0016	-0.0658	0.0666	-0.0004	0.001	-0.0023	0.0015	-0.0666	0.0658
253	0.0017	0.0025	-0.0032	0.0066	-0.0647	0.068	0.0004	0.0006	-0.0008	0.0016	-0.0658	0.0666	-0.0004	0.001	-0.0023	0.0015	-0.0666	0.0658
254	0.0015	0.0023	-0.003	0.0061	-0.0648	0.0679	0.0004	0.0006	-0.0008	0.0016	-0.0658	0.0666	-0.0008	0.0019	-0.0046	0.003	-0.0671	0.0655
255	0.0015	0.0023	-0.003	0.0061	-0.0648	0.0679	0.0004	0.0006	-0.0008	0.0016	-0.0658	0.0666	-0.0004	0.001	-0.0023	0.0015	-0.0666	0.0658
256	0.0015	0.0023	-0.003	0.0061	-0.0648	0.0679	0.0004	0.0006	-0.0008	0.0016	-0.0658	0.0666	-0.0008	0.0019	-0.0046	0.003	-0.0671	0.0655
257	0.0015	0.0023	-0.003	0.0061	-0.0648	0.0679	0.0004	0.0006	-0.0008	0.0016	-0.0658	0.0666	-0.0008	0.0019	-0.0046	0.003	-0.0671	0.0655
258	0.0017	0.0025	-0.0032	0.0066	-0.0647	0.068	0.0004	0.0006	-0.0008	0.0016	-0.0658	0.0666	-0.0008	0.0019	-0.0046	0.003	-0.0671	0.0655
259	0.0017	0.0025	-0.0032	0.0066	-0.0647	0.068	0.0004	0.0006	-0.0008	0.0016	-0.0658	0.0666	-0.0008	0.0019	-0.0046	0.003	-0.0671	0.0655
260	0.0006	0.0009	-0.0011	0.0023	-0.0657	0.0668	0.0013	0.0018	-0.0022	0.0047	-0.065	0.0675	-0.0008	0.0019	-0.0046	0.003	-0.0671	0.0655
261	0.0006	0.0009	-0.0011	0.0022	-0.0657	0.0668	0.0013	0.0019	-0.0024	0.005	-0.065	0.0676	-0.0008	0.0019	-0.0046	0.003	-0.0671	0.0655
262	0.0015	0.0023	-0.003	0.0061	-0.0648	0.0679	0.0004	0.0006	-0.0008	0.0016	-0.0658	0.0666	-0.0004	0.001	-0.0023	0.0015	-0.0666	0.0658
263	0.0015	0.0023	-0.003	0.0061	-0.0648	0.0679	0.0004	0.0006	-0.0008	0.0016	-0.0658	0.0666	-0.0008	0.0019	-0.0046	0.003	-0.0671	0.0655
264	0.0017	0.0025	-0.0032	0.0066	-0.0647	0.068	0.0004	0.0006	-0.0008	0.0016	-0.0658	0.0666	-0.0004	0.001	-0.0023	0.0015	-0.0666	0.0658
265	0.0017	0.0025	-0.0032	0.0066	-0.0647	0.068	0.0004	0.0006	-0.0008	0.0016	-0.0658	0.0666	-0.0004	0.001	-0.0023	0.0015	-0.0666	0.0658
266	0.0015	0.0023	-0.003	0.0061	-0.0648	0.0679	0.0004	0.0006	-0.0008	0.0016	-0.0658	0.0666	-0.0004	0.001	-0.0023	0.0015	-0.0666	0.0658
267	0.0015	0.0023	-0.003	0.0061	-0.0648	0.0679	0.0004	0.0006	-0.0008	0.0016	-0.0658	0.0666	-0.0008	0.0019	-0.0046	0.003	-0.0671	0.0655
268	0.0015	0.0023	-0.003	0.0061	-0.0648	0.0679	0.0004	0.0006	-0.0008	0.0016	-0.0658	0.0666	-0.0008	0.0019	-0.0046	0.003	-0.0671	0.0655
269	0.0015	0.0023	-0.003	0.0061	-0.0648	0.0679	0.0004	0.0006	-0.0008	0.0016	-0.0658	0.0666	-0.0008	0.0019	-0.0046	0.003	-0.0671	0.0655
270	0.0015	0.0023	-0.003	0.0061	-0.0648	0.0679	0.0004	0.0006	-0.0008	0.0016	-0.0658	0.0666	-0.0008	0.0019	-0.0046	0.003	-0.0671	0.0655
271	0.0017	0.0025	-0.0032	0.0066	-0.0647	0.068	0.0004	0.0006	-0.0008	0.0016	-0.0658	0.0666	-0.0004	0.001	-0.0023	0.0015	-0.0666	0.0658
272	0.0017	0.0025	-0.0032	0.0066	-0.0647	0.068	0.0004	0.0006	-0.0008	0.0016	-0.0658	0.0666	-0.0008	0.0019	-0.0046	0.003	-0.0671	0.0655
273	0.0015	0.0023	-0.003	0.0061	-0.0648	0.0679	0.0004	0.0006	-0.0008	0.0016	-0.0658	0.0666	-0.0008	0.0019	-0.0046	0.003	-0.0671	0.0655
274	0.0006	0.0009	-0.0011	0.0022	-0.0657	0.0668	0.0013	0.0019	-0.0024	0.005	-0.065	0.0676	-0.0008	0.0019	-0.0046	0.003	-0.0671	0.0655
275	0.0006	0.0009	-0.0011	0.0022	-0.0657	0.0668	0.0013	0.0019	-0.0024	0.005	-0.065	0.0676	-0.0008	0.0019	-0.0046	0.003	-0.0671	0.0655
276	0.0015	0.0023	-0.003	0.0061	-0.0648	0.0679	0.0004	0.0006	-0.0008	0.0016	-0.0658	0.0666	-0.0008	0.0019	-0.0046	0.003	-0.0671	0.0655
277	0.0015	0.0023	-0.003	0.0061	-0.0648	0.0679	0.0004	0.0006	-0.0008	0.0016	-0.0658	0.0666	-0.0004	0.001	-0.0023	0.0015	-0.0666	0.0658
278	0.0015	0.0023	-0.003	0.0061	-0.0648	0.0679	0.0004	0.0006	-0.0008	0.0016	-0.0658	0.0666	-0.0004	0.001	-0.0023	0.0015	-0.0666	0.0658
279	0.0002	0.0002	-0.0003	0.0006	-0.066	0.0664	0.0015	0.0021	-0.0027	0.0057	-0.0648	0.0678	-0.0004	0.001	-0.0023	0.0015	-0.0666	0.0658
280	0.0017	0.0025	-0.0032	0.0066	-0.0647	0.068	0.0004	0.0006	-0.0008	0.0016	-0.0658	0.0666	-0.0008	0.0019	-0.0046	0.003	-0.0671	0.0655
281	0.0015	0.0023	-0.003	0.0061	-0.0648	0.0679	0.0004	0.0006	-0.0008	0.0016	-0.0658	0.0666	-0.0009	0.0023	-0.0055	0.0036	-0.0673	0.0654
282	0.001	0.0015	-0.0019	0.0039	-0.0653	0.0673	-0.0005	0.0007	-0.0019	0.0009	-0.0667	0.0657	-0.0008	0.0019	-0.0046	0.003	-0.0671	0.0655
283	0.0015	0.0023	-0.003	0.0061	-0.0648	0.0679	0.0004	0.0006	-0.0008	0.0016	-0.0658	0.0666	-0.0008	0.0019	-0.0046	0.003	-0.0671	0.0655
284	0.0017	0.0025	-0.0032	0.0066	-0.0647	0.068	0.0004	0.0006	-0.0008	0.0016	-0.0658	0.0666	-0.0008	0.0019	-0.0046	0.003	-0.0671	0.0655
285	0.0009	0.0013	-0.0017	0.0034	-0.0654	0.0671	-0.0001	0.0002	-0.0004	0.0002	-0.0663	0.0661	-0.0016	0.0038	-0.0091	0.006	-0.0682	0.065
286	0.0015	0.0023	-0.003	0.0061	-0.0648	0.0679	0.0004	0.0006	-0.0008	0.0016	-0.0658	0.0666	-0.0008	0.0019	-0.0046	0.003	-0.0671	0.0655
287	0.0013	0.002	-0.0025	0.0051	-0.065	0.0676	0.0042	0.006	-0.0075	0.016	-0.063	0.0715	-0.0003	0.0008	-0.0018	0.0012	-0.0665	0.0659
288	0.0011	0.0016	-0.0021	0.0042	-0.0652	0.0673	-0.0004	0.0006	-0.0016	0.0007	-0.0666	0.0658	-0.0004	0.001	-0.0023	0.0015	-0.0666	0.0658
289	0.0015	0.0023	-0.003	0.0061	-0.0648	0.0679	0.0004	0.0006	-0.0008	0.0016	-0.0658	0.0666	-0.0004	0.001	-0.0023	0.0015	-0.0666	0.0658
290	0.0015	0.0023	-0.003	0.0061	-0.0648	0.0679	0.0004	0.0006	-0.0008	0.0016	-0.0658	0.0666	-0.0004	0.001	-0.0023	0.0015	-0.0666	0.0658
291	0.0015	0.0023	-0.003	0.0061	-0.0648	0.0679	0.0004	0.0006	-0.0008	0.0016	-0.0658	0.0666	-0.0008	0.0019	-0.0046	0.003	-0.0671	0.0655
292	0.0015	0.0023	-0.003	0.0061	-0.0648	0.0679	0.0004	0.0006	-0.0008	0.0016	-0.0658	0.0666	-0.0004	0.001	-0.0023	0.0015	-0.0666	0.0658
293	0.0017	0.0025	-0.0032	0.0066	-0.0647	0.068	0.0004	0.0006	-0.0008	0.0016	-0.0658	0.0666	-0.0008	0.0019	-0.0046	0.003	-0.0671	0.0655
294	0.0015	0.0023	-0.003	0.0061	-0.0648	0.0679	0.0004	0.0006	-0.0008	0.0016	-0.0658	0.0666	-0.0004	0.001	-0.0023	0.0015	-0.0666	0.0658
295	0.0017	0.0025	-0.0032	0.0066	-0.0647	0.068	0.0004	0.0006	-0.0008	0.0016	-0.0658	0.0666	-0.0004	0.001	-0.0023	0.0015	-0.0666	0.0658
296	0.0013	0.002	-0.0025	0.0051	-0.065	0.0676	0.0042	0.006	-0.0075	0.016	-0.063	0.0715	-0.0003	0.0008	-0.0018	0.0012	-0.0665	0.0659
297	0.0009	0.0013	-0.0017	0.0034	-0.0654	0.0671	-0.0001	0.0002	-0.0004	0.0002	-0.0663	0.0661	-0.0016	0.0038	-0.0091	0.006	-0.0682	0.065
298	0.0011	0.0016	-0.0021	0.0042	-0.0652	0.0673	-0.0004	0.0006	-0.0016	0.0007	-0.0666	0.0658	-0.0004	0.001	-0.0023	0.0015	-0.0666	0.0658
299	0.0017	0.0025	-0.0032	0.0066	-0.0647	0.068	0.0004	0.0006	-0.0008	0.0016	-0.0658	0.0666	-0.0004	0.001	-0.0023	0.0015	-0.0666	0.0658
300	0.0013	0.002	-0.0025	0.0051	-0.065	0.0676	0.0042	0.006	-0.0075	0.016	-0.063	0.0715	-0.0005	0.0012	-0.0027	0.0018	-0.0667	0.0657
301	0.0017	0.0025	-0.0032	0.0066	-0.0647	0.068	0.0004	0.0006	-0.0008	0.0016	-0.0658	0.0666	-0.0004	0.001	-0.0023	0.0015	-0.0666	0.0658
302	0.0017	0.0025	-0.0032	0.0066	-0.0647	0.068	0.0004	0.0006	-0.0008	0.0016	-0.0658	0.0666	-0.0004	0.001	-0.0023	0.0015	-0.0666	0.0658
303	0.0011	0.0016	-0.0021	0.0042	-0.0652	0.0673	-0.0004	0.0006	-0.0016	0.0007	-0.0666	0.0658	-0.0008	0.0019	-0.0046	0.003	-0.0671	0.0655
304	0.0011	0.0016	-0.0021	0.0042	-0.0652	0.0673	-0.0004	0.0006	-0.0016	0.0007	-0.0666	0.0658	-0.0004	0.001	-0.0023	0.0015	-0.0666	0.0658
305	0.0006	0.0009	-0.0011	0.0023	-0.0657	0.0668	0.0013	0.0018	-0.0022	0.0047	-0.065	0.0675	-0.0008	0.0019	-0.0046	0.003	-0.0671	0.0655
306	0.0006	0.0009	-0.0011	0.0023	-0.0657	0.0668	0.0013	0.0018	-0.0022	0.0047	-0.065	0.0675	-0.0008	0.0019	-0.0046	0.003	-0.0671	0.0655
307	0.0006	0.0009	-0.0011	0.0023	-0.0657	0.0668	0.0013	0.0018	-0.0022	0.0047	-0.065	0.0675	-0.0008	0.0019	-0.0046	0.003	-0.0671	0.0655
308	0.0017	0.0026	-0.0033	0.0068	-0.0647	0.0681	0.0003	0.0005	-0.0006	0.0012	-0.0659	0.0665	-0.0004	0.001	-0.0023	0.0015	-0.0666	0.0658
309	0.0006	0.0009	-0.0011	0.0023	-0.0657	0.0668	0.0013	0.0018	-0.0022	0.0047	-0.065	0.0675	-0.0008	0.0019	-0.0046	0.003	-0.0671	0.0655
310	0.0015	0.0023	-0.003	0.0061	-0.0648	0.0679	0.0004	0.0006	-0.0008	0.0016	-0.0658	0.0666	-0.0004	0.001	-0.0023	0.0015	-0.0666	0.0658
311	0.0013	0.002	-0.0025	0.0051	-0.065	0.0676	0.0042	0.006	-0.0075	0.016	-0.063	0.0715	-0.0005	0.0012	-0.0027	0.0018	-0.0667	0.0657
312	0.0028	0.0043	-0.0056	0.0113	-0.0639	0.0696	-0.0005	0.0007	-0.0019	0.0009	-0.0667	0.0657	-0.0004	0.001	-0.0023	0.0015	-0.0666	0.0658
313	0.0017	0.0025	-0.0032	0.0066	-0.0647	0.068	0.0004	0.0006	-0.0008	0.0016	-0.0658	0.0666	-0.0004	0.001	-0.0023	0.0015	-0.0666	0.0658
314	0.0015	0.0023	-0.003	0.0061	-0.0648	0.0679	0.0004	0.0006	-0.0008	0.0016	-0.0658	0.0666	-0.0004	0.001	-0.0023	0.0015	-0.0666	0.0658
315	0.0006	0.0009	-0.0011	0.0023	-0.0657	0.0668	0.0013	0.0018	-0.0022	0.0047	-0.065	0.0675	-0.0008	0.0019	-0.0046	0.003	-0.0671	0.0655
316	0.0015	0.0023	-0.003	0.0061	-0.0648	0.0679	0.0004	0.0006	-0.0008	0.0016	-0.0658	0.0666	-0.0004	0.001	-0.0023	0.0015	-0.0666	0.0658
317	0.0015	0.0023	-0.003	0.0061	-0.0648	0.0679	0.0004	0.0006	-0.0008	0.0016	-0.0658	0.0666	-0.0008	0.0019	-0.0046	0.003	-0.0671	0.0655
318	0.0015	0.0023	-0.003	0.0061	-0.0648	0.0679	0.0004	0.0006	-0.0008	0.0016	-0.0658	0.0666	-0.0004	0.001	-0.0023	0.0015	-0.0666	0.0658
319	0.0011	0.0016	-0.0021	0.0042	-0.0652	0.0673	-0.0004	0.0006	-0.0016	0.0007	-0.0666	0.0658	-0.0004	0.001	-0.0023	0.0015	-0.0666	0.0658
320	0.0002	0.0002	-0.0003	0.0006	-0.066	0.0664	0.0015	0.0021	-0.0027	0.0057	-0.0648	0.0678	-0.0004	0.001	-0.0023	0.0015	-0.0666	0.0658
321	0.0013	0.002	-0.0025	0.0051	-0.065	0.0676	0.0042	0.006	-0.0075	0.016	-0.063	0.0715	-0.0003	0.0008	-0.0018	0.0012	-0.0665	0.0659
322	0.0013	0.002	-0.0025	0.0051	-0.065	0.0676	0.0042	0.006	-0.0075	0.016	-0.063	0.0715	-0.0005	0.0012	-0.0027	0.0018	-0.0667	0.0657
323	0.0011	0.0016	-0.0021	0.0042	-0.0652	0.0673	-0.0004	0.0006	-0.0016	0.0007	-0.0666	0.0658	-0.0008	0.0019	-0.0046	0.003	-0.0671	0.0655
324	0.0013	0.002	-0.0025	0.0051	-0.065	0.0676	0.0042	0.006	-0.0075	0.016	-0.063	0.0715	-0.0005	0.0012	-0.0027	0.0018	-0.0667	0.0657
325	0.0013	0.002	-0.0025	0.0051	-0.065	0.0676	0.0042	0.006	-0.0075	0.016	-0.063	0.0715	-0.0003	0.0008	-0.0018	0.0012	-0.0665	0.0659
326	0.001	0.0014	-0.0019	0.0038	-0.0653	0.0672	0.0008	0.0011	-0.0013	0.0028	-0.0655	0.067	-0.0008	0.0019	-0.0046	0.003	-0.0671	0.0655
327	0.0017	0.0026	-0.0033	0.0068	-0.0647	0.0681	0.0003	0.0005	-0.0006	0.0012	-0.0659	0.0665	-0.0004	0.001	-0.0023	0.0015	-0.0666	0.0658
328	0.001	0.0015	-0.0019	0.0039	-0.0653	0.0673	-0.0005	0.0007	-0.0019	0.0009	-0.0667	0.0657	-0.004	0.0096	-0.0228	0.0149	-0.0727	0.0648
329	0.0013	0.002	-0.0025	0.0051	-0.065	0.0676	0.0042	0.006	-0.0075	0.016	-0.063	0.0715	-0.0003	0.0008	-0.0018	0.0012	-0.0665	0.0659
330	0.0011	0.0016	-0.0021	0.0042	-0.0652	0.0673	-0.0004	0.0006	-0.0016	0.0007	-0.0666	0.0658	-0.0008	0.0019	-0.0046	0.003	-0.0671	0.0655
331	0.0006	0.0009	-0.0011	0.0023	-0.0657	0.0668	0.0013	0.0018	-0.0022	0.0047	-0.065	0.0675	-0.0008	0.0019	-0.0046	0.003	-0.0671	0.0655
332	0.0006	0.0009	-0.0011	0.0023	-0.0657	0.0668	0.0013	0.0018	-0.0022	0.0047	-0.065	0.0675	-0.0008	0.0019	-0.0046	0.003	-0.0671	0.0655
333	0.0011	0.0016	-0.0021	0.0042	-0.0652	0.0673	-0.0004	0.0006	-0.0016	0.0007	-0.0666	0.0658	-0.0002	0.0005	-0.0011	0.0007	-0.0664	0.066
334	0.0011	0.0016	-0.0021	0.0042	-0.0652	0.0673	-0.0004	0.0006	-0.0016	0.0007	-0.0666	0.0658	-0.0002	0.0005	-0.0011	0.0007	-0.0664	0.066
335	0.0011	0.0016	-0.0021	0.0042	-0.0652	0.0673	-0.0004	0.0006	-0.0016	0.0007	-0.0666	0.0658	-0.0008	0.0019	-0.0046	0.003	-0.0671	0.0655
336	0.0013	0.002	-0.0025	0.0051	-0.065	0.0676	0.0042	0.006	-0.0075	0.016	-0.063	0.0715	-0.0003	0.0008	-0.0018	0.0012	-0.0665	0.0659
337	0.001	0.0014	-0.0019	0.0038	-0.0653	0.0672	0.0008	0.0011	-0.0013	0.0028	-0.0655	0.067	-0.0008	0.0019	-0.0046	0.003	-0.0671	0.0655
338	0.0017	0.0026	-0.0033	0.0068	-0.0647	0.0681	0.0003	0.0005	-0.0006	0.0012	-0.0659	0.0665	-0.0004	0.001	-0.0023	0.0015	-0.0666	0.0658
339	0.0028	0.0043	-0.0056	0.0113	-0.0639	0.0696	-0.0005	0.0007	-0.0019	0.0009	-0.0667	0.0657	-0.0004	0.001	-0.0023	0.0015	-0.0666	0.0658
340	0.0013	0.002	-0.0025	0.0051	-0.065	0.0676	0.0042	0.006	-0.0075	0.016	-0.063	0.0715	-0.0003	0.0008	-0.0018	0.0012	-0.0665	0.0659
341	0.001	0.0015	-0.0019	0.0039	-0.0653	0.0673	-0.0005	0.0007	-0.0019	0.0009	-0.0667	0.0657	-0.0032	0.0077	-0.0182	0.0119	-0.071	0.0647
342	0.0006	0.0009	-0.0011	0.0023	-0.0657	0.0668	0.0013	0.0018	-0.0022	0.0047	-0.065	0.0675	-0.0008	0.0019	-0.0046	0.003	-0.0671	0.0655
343	0.0006	0.0009	-0.0011	0.0023	-0.0657	0.0668	0.0013	0.0018	-0.0022	0.0047	-0.065	0.0675	-0.0008	0.0019	-0.0046	0.003	-0.0671	0.0655
344	0.0006	0.0009	-0.0011	0.0023	-0.0657	0.0668	0.0013	0.0018	-0.0022	0.0047	-0.065	0.0675	-0.0008	0.0019	-0.0046	0.003	-0.0671	0.0655
345	0.0015	0.0023	-0.003	0.0061	-0.0648	0.0679	0.0004	0.0006	-0.0008	0.0016	-0.0658	0.0666	-0.0009	0.0023	-0.0055	0.0036	-0.0673	0.0654
346	0.0006	0.0009	-0.0011	0.0023	-0.0657	0.0668	0.0013	0.0018	-0.0022	0.0047	-0.065	0.0675	-0.0008	0.0019	-0.0046	0.003	-0.0671	0.0655
347	0.0006	0.0009	-0.0011	0.0023	-0.0657	0.0668	0.0013	0.0018	-0.0022	0.0047	-0.065	0.0675	-0.0008	0.0019	-0.0046	0.003	-0.0671	0.0655
348	0.0011	0.0016	-0.0021	0.0042	-0.0652	0.0673	-0.0004	0.0006	-0.0016	0.0007	-0.0666	0.0658	-0.0002	0.0005	-0.0011	0.0007	-0.0664	0.066
349	0.001	0.0015	-0.0019	0.0039	-0.0653	0.0673	0.0018	0.0025	-0.0031	0.0066	-0.0646	0.0681	-0.0008	0.0019	-0.0046	0.003	-0.0671	0.0655
350	0.0006	0.0009	-0.0011	0.0023	-0.0657	0.0668	0.0013	0.0018	-0.0022	0.0047	-0.065	0.0675	-0.0008	0.0019	-0.0046	0.003	-0.0671	0.0655
351	0.0006	0.0009	-0.0011	0.0023	-0.0657	0.0668	0.0013	0.0018	-0.0022	0.0047	-0.065	0.0675	-0.0008	0.0019	-0.0046	0.003	-0.0671	0.0655
352	0.0006	0.0009	-0.0011	0.0023	-0.0657	0.0668	0.0013	0.0018	-0.0022	0.0047	-0.065	0.0675	-0.0008	0.0019	-0.0046	0.003	-0.0671	0.0655
353	0.0006	0.0009	-0.0011	0.0023	-0.0657	0.0668	0.0013	0.0018	-0.0022	0.0047	-0.065	0.0675	-0.0008	0.0019	-0.0046	0.003	-0.0671	0.0655
354	0.0011	0.0016	-0.0021	0.0042	-0.0652	0.0673	-0.0004	0.0006	-0.0016	0.0007	-0.0666	0.0658	-0.0002	0.0005	-0.0011	0.0007	-0.0664	0.066
355	0.0011	0.0016	-0.0021	0.0042	-0.0652	0.0673	-0.0004	0.0006	-0.0016	0.0007	-0.0666	0.0658	-0.0004	0.001	-0.0023	0.0015	-0.0666	0.0658
356	0.0015	0.0023	-0.003	0.0061	-0.0648	0.0679	0.0004	0.0006	-0.0008	0.0016	-0.0658	0.0666	-0.0008	0.0019	-0.0046	0.003	-0.0671	0.0655
357	0.0015	0.0023	-0.003	0.0061	-0.0648	0.0679	0.0004	0.0006	-0.0008	0.0016	-0.0658	0.0666	-0.0004	0.001	-0.0023	0.0015	-0.0666	0.0658
358	0.0015	0.0023	-0.003	0.0061	-0.0648	0.0679	0.0004	0.0006	-0.0008	0.0016	-0.0658	0.0666	-0.0008	0.0019	-0.0046	0.003	-0.0671	0.0655
359	0.0028	0.0043	-0.0056	0.0113	-0.0639	0.0696	-0.0005	0.0007	-0.0019	0.0009	-0.0667	0.0657	-0.0004	0.001	-0.0023	0.0015	-0.0666	0.0658
360	0.0006	0.0009	-0.0011	0.0022	-0.0657	0.0668	0.0013	0.0019	-0.0024	0.005	-0.065	0.0676	-0.0008	0.0019	-0.0046	0.003	-0.0671	0.0655
361	0.0006	0.0009	-0.0011	0.0022	-0.0657	0.0668	0.0013	0.0019	-0.0024	0.005	-0.065	0.0676	-0.0008	0.0019	-0.0046	0.003	-0.0671	0.0655
362	0.0017	0.0026	-0.0033	0.0068	-0.0647	0.0681	0.0003	0.0005	-0.0006	0.0012	-0.0659	0.0665	-0.0004	0.001	-0.0023	0.0015	-0.0666	0.0658
363	0.0006	0.0009	-0.0011	0.0022	-0.0657	0.0668	0.0013	0.0019	-0.0024	0.005	-0.065	0.0676	-0.0008	0.0019	-0.0046	0.003	-0.0671	0.0655
364	0.0013	0.002	-0.0025	0.0051	-0.065	0.0676	0.0042	0.006	-0.0075	0.016	-0.063	0.0715	-0.0003	0.0008	-0.0018	0.0012	-0.0665	0.0659
365	0.0006	0.0009	-0.0011	0.0022	-0.0657	0.0668	0.0013	0.0019	-0.0024	0.005	-0.065	0.0676	-0.0008	0.0019	-0.0046	0.003	-0.0671	0.0655
366	0.0006	0.0009	-0.0011	0.0023	-0.0657	0.0668	0.0013	0.0018	-0.0022	0.0047	-0.065	0.0675	-0.0008	0.0019	-0.0046	0.003	-0.0671	0.0655
367	0.0011	0.0016	-0.0021	0.0042	-0.0652	0.0673	-0.0004	0.0006	-0.0016	0.0007	-0.0666	0.0658	-0.0004	0.001	-0.0023	0.0015	-0.0666	0.0658
368	0.0006	0.0009	-0.0011	0.0023	-0.0657	0.0668	0.0013	0.0018	-0.0022	0.0047	-0.065	0.0675	-0.0008	0.0019	-0.0046	0.003	-0.0671	0.0655
369	0.0011	0.0016	-0.0021	0.0042	-0.0652	0.0673	-0.0004	0.0006	-0.0016	0.0007	-0.0666	0.0658	-0.0002	0.0005	-0.0011	0.0007	-0.0664	0.066
370	0.0015	0.0023	-0.003	0.0061	-0.0648	0.0679	0.0004	0.0006	-0.0008	0.0016	-0.0658	0.0666	-0.0009	0.0023	-0.0055	0.0036	-0.0673	0.0654
371	0.0006	0.0009	-0.0011	0.0023	-0.0657	0.0668	0.0013	0.0018	-0.0022	0.0047	-0.065	0.0675	-0.0008	0.0019	-0.0046	0.003	-0.0671	0.0655
372	0.0006	0.0009	-0.0011	0.0023	-0.0657	0.0668	0.0013	0.0018	-0.0022	0.0047	-0.065	0.0675	-0.0008	0.0019	-0.0046	0.003	-0.0671	0.0655
373	0.0011	0.0016	-0.0021	0.0042	-0.0652	0.0673	-0.0004	0.0006	-0.0016	0.0007	-0.0666	0.0658	-0.0004	0.001	-0.0023	0.0015	-0.0666	0.0658
374	0.0006	0.0009	-0.0011	0.0023	-0.0657	0.0668	0.0013	0.0018	-0.0022	0.0047	-0.065	0.0675	-0.0008	0.0019	-0.0046	0.003	-0.0671	0.0655
375	0.0011	0.0016	-0.0021	0.0042	-0.0652	0.0673	-0.0004	0.0006	-0.0016	0.0007	-0.0666	0.0658	-0.0004	0.001	-0.0023	0.0015	-0.0666	0.0658
376	0.001	0.0015	-0.0019	0.0039	-0.0653	0.0673	-0.0005	0.0007	-0.0019	0.0009	-0.0667	0.0657	-0.0016	0.0038	-0.0091	0.006	-0.0682	0.065
377	0.0015	0.0023	-0.003	0.0061	-0.0648	0.0679	0.0004	0.0006	-0.0008	0.0016	-0.0658	0.0666	-0.0009	0.0023	-0.0055	0.0036	-0.0673	0.0654
378	0.0006	0.0009	-0.0011	0.0023	-0.0657	0.0668	0.0013	0.0018	-0.0022	0.0047	-0.065	0.0675	-0.0008	0.0019	-0.0046	0.003	-0.0671	0.0655
379	0.0011	0.0016	-0.0021	0.0042	-0.0652	0.0673	-0.0004	0.0006	-0.0016	0.0007	-0.0666	0.0658	-0.0002	0.0005	-0.0011	0.0007	-0.0664	0.066
380	0.0017	0.0025	-0.0032	0.0066	-0.0647	0.068	0.0004	0.0006	-0.0008	0.0016	-0.0658	0.0666	-0.0004	0.001	-0.0023	0.0015	-0.0666	0.0658
381	0.0015	0.0023	-0.003	0.0061	-0.0648	0.0679	0.0004	0.0006	-0.0008	0.0016	-0.0658	0.0666	-0.0009	0.0023	-0.0055	0.0036	-0.0673	0.0654
382	0.0017	0.0025	-0.0032	0.0066	-0.0647	0.068	0.0004	0.0006	-0.0008	0.0016	-0.0658	0.0666	-0.0004	0.001	-0.0023	0.0015	-0.0666	0.0658
383	0.0017	0.0025	-0.0032	0.0066	-0.0647	0.068	0.0004	0.0006	-0.0008	0.0016	-0.0658	0.0666	-0.0008	0.0019	-0.0046	0.003	-0.0671	0.0655
384	0.0006	0.0009	-0.0011	0.0023	-0.0657	0.0668	0.0013	0.0018	-0.0022	0.0047	-0.065	0.0675	-0.0008	0.0019	-0.0046	0.003	-0.0671	0.0655
385	0.0011	0.0016	-0.0021	0.0042	-0.0652	0.0673	-0.0004	0.0006	-0.0016	0.0007	-0.0666	0.0658	-0.0008	0.0019	-0.0046	0.003	-0.0671	0.0655
386	0.001	0.0014	-0.0019	0.0038	-0.0653	0.0672	0.0008	0.0011	-0.0013	0.0028	-0.0655	0.067	-0.0008	0.0019	-0.0046	0.003	-0.0671	0.0655
387	0.0015	0.0023	-0.003	0.0061	-0.0648	0.0679	0.0004	0.0006	-0.0008	0.0016	-0.0658	0.0666	-0.0004	0.001	-0.0023	0.0015	-0.0666	0.0658
388	0.0015	0.0023	-0.003	0.0061	-0.0648	0.0679	0.0004	0.0006	-0.0008	0.0016	-0.0658	0.0666	-0.0004	0.001	-0.0023	0.0015	-0.0666	0.0658
389	0.0017	0.0025	-0.0032	0.0066	-0.0647	0.068	0.0004	0.0006	-0.0008	0.0016	-0.0658	0.0666	-0.0004	0.001	-0.0023	0.0015	-0.0666	0.0658
390	0.0015	0.0023	-0.003	0.0061	-0.0648	0.0679	0.0004	0.0006	-0.0008	0.0016	-0.0658	0.0666	-0.0004	0.001	-0.0023	0.0015	-0.0666	0.0658
391	0.0013	0.002	-0.0025	0.0051	-0.065	0.0676	0.0042	0.006	-0.0075	0.016	-0.063	0.0715	-0.0005	0.0012	-0.0027	0.0018	-0.0667	0.0657
392	0.0017	0.0026	-0.0033	0.0068	-0.0647	0.0681	0.0003	0.0005	-0.0006	0.0012	-0.0659	0.0665	-0.0004	0.001	-0.0023	0.0015	-0.0666	0.0658
393	0.0011	0.0016	-0.0021	0.0042	-0.0652	0.0673	-0.0004	0.0006	-0.0016	0.0007	-0.0666	0.0658	-0.0002	0.0005	-0.0011	0.0007	-0.0664	0.066
394	0.0011	0.0016	-0.0021	0.0042	-0.0652	0.0673	-0.0004	0.0006	-0.0016	0.0007	-0.0666	0.0658	-0.0008	0.0019	-0.0046	0.003	-0.0671	0.0655
395	0.0017	0.0025	-0.0032	0.0066	-0.0647	0.068	0.0004	0.0006	-0.0008	0.0016	-0.0658	0.0666	-0.0004	0.001	-0.0023	0.0015	-0.0666	0.0658
396	0.0015	0.0023	-0.003	0.0061	-0.0648	0.0679	0.0004	0.0006	-0.0008	0.0016	-0.0658	0.0666	-0.0004	0.001	-0.0023	0.0015	-0.0666	0.0658
397	0.0013	0.002	-0.0025	0.0051	-0.065	0.0676	0.0042	0.006	-0.0075	0.016	-0.063	0.0715	-0.0003	0.0008	-0.0018	0.0012	-0.0665	0.0659
398	0.0015	0.0023	-0.003	0.0061	-0.0648	0.0679	0.0004	0.0006	-0.0008	0.0016	-0.0658	0.0666	-0.0009	0.0023	-0.0055	0.0036	-0.0673	0.0654
399	0.0015	0.0023	-0.003	0.0061	-0.0648	0.0679	0.0004	0.0006	-0.0008	0.0016	-0.0658	0.0666	-0.0009	0.0023	-0.0055	0.0036	-0.0673	0.0654
400	0.0011	0.0016	-0.0021	0.0042	-0.0652	0.0673	-0.0004	0.0006	-0.0016	0.0007	-0.0666	0.0658	-0.0002	0.0005	-0.0011	0.0007	-0.0664	0.066
401	0.0015	0.0023	-0.003	0.0061	-0.0648	0.0679	0.0004	0.0006	-0.0008	0.0016	-0.0658	0.0666	-0.0009	0.0023	-0.0055	0.0036	-0.0673	0.0654
402	0.0013	0.002	-0.0025	0.0051	-0.065	0.0676	0.0042	0.006	-0.0075	0.016	-0.063	0.0715	-0.0005	0.0012	-0.0027	0.0018	-0.0667	0.0657
403	0.0017	0.0025	-0.0032	0.0066	-0.0647	0.068	0.0004	0.0006	-0.0008	0.0016	-0.0658	0.0666	-0.0008	0.0019	-0.0046	0.003	-0.0671	0.0655
404	0.0009	0.0013	-0.0017	0.0034	-0.0654	0.0671	-0.0001	0.0002	-0.0004	0.0002	-0.0663	0.0661	-0.0016	0.0038	-0.0091	0.006	-0.0682	0.065
405	0.0006	0.0009	-0.0011	0.0023	-0.0657	0.0668	0.0013	0.0018	-0.0022	0.0047	-0.065	0.0675	-0.0008	0.0019	-0.0046	0.003	-0.0671	0.0655
406	0.0006	0.0009	-0.0011	0.0023	-0.0657	0.0668	0.0013	0.0018	-0.0022	0.0047	-0.065	0.0675	-0.0008	0.0019	-0.0046	0.003	-0.0671	0.0655
407	0.0006	0.0009	-0.0011	0.0023	-0.0657	0.0668	0.0013	0.0018	-0.0022	0.0047	-0.065	0.0675	-0.0008	0.0019	-0.0046	0.003	-0.0671	0.0655
408	0.0017	0.0026	-0.0033	0.0068	-0.0647	0.0681	0.0003	0.0005	-0.0006	0.0012	-0.0659	0.0665	-0.0004	0.001	-0.0023	0.0015	-0.0666	0.0658
409	0.0017	0.0025	-0.0032	0.0066	-0.0647	0.068	0.0004	0.0006	-0.0008	0.0016	-0.0658	0.0666	-0.0004	0.001	-0.0023	0.0015	-0.0666	0.0658
410	0.0015	0.0023	-0.003	0.0061	-0.0648	0.0679	0.0004	0.0006	-0.0008	0.0016	-0.0658	0.0666	-0.0004	0.001	-0.0023	0.0015	-0.0666	0.0658
411	0.0017	0.0025	-0.0032	0.0066	-0.0647	0.068	0.0004	0.0006	-0.0008	0.0016	-0.0658	0.0666	-0.0004	0.001	-0.0023	0.0015	-0.0666	0.0658
412	0.0017	0.0025	-0.0032	0.0066	-0.0647	0.068	0.0004	0.0006	-0.0008	0.0016	-0.0658	0.0666	-0.0008	0.0019	-0.0046	0.003	-0.0671	0.0655
413	0.0013	0.002	-0.0025	0.0051	-0.065	0.0676	0.0042	0.006	-0.0075	0.016	-0.063	0.0715	-0.0005	0.0012	-0.0027	0.0018	-0.0667	0.0657
414	0.0013	0.002	-0.0025	0.0051	-0.065	0.0676	0.0042	0.006	-0.0075	0.016	-0.063	0.0715	-0.0005	0.0012	-0.0027	0.0018	-0.0667	0.0657
415	0.0015	0.0023	-0.003	0.0061	-0.0648	0.0679	0.0004	0.0006	-0.0008	0.0016	-0.0658	0.0666	-0.0008	0.0019	-0.0046	0.003	-0.0671	0.0655
416	0.0017	0.0025	-0.0032	0.0066	-0.0647	0.068	0.0004	0.0006	-0.0008	0.0016	-0.0658	0.0666	-0.0004	0.001	-0.0023	0.0015	-0.0666	0.0658
417	0.0015	0.0023	-0.003	0.0061	-0.0648	0.0679	0.0004	0.0006	-0.0008	0.0016	-0.0658	0.0666	-0.0004	0.001	-0.0023	0.0015	-0.0666	0.0658
418	0.001	0.0015	-0.0019	0.0039	-0.0653	0.0673	0.0018	0.0025	-0.0031	0.0066	-0.0646	0.0681	-0.0008	0.0019	-0.0046	0.003	-0.0671	0.0655
419	0.0015	0.0023	-0.003	0.0061	-0.0648	0.0679	0.0004	0.0006	-0.0008	0.0016	-0.0658	0.0666	-0.0009	0.0023	-0.0055	0.0036	-0.0673	0.0654
420	0.0017	0.0025	-0.0032	0.0066	-0.0647	0.068	0.0004	0.0006	-0.0008	0.0016	-0.0658	0.0666	-0.0008	0.0019	-0.0046	0.003	-0.0671	0.0655
421	0.0017	0.0025	-0.0032	0.0066	-0.0647	0.068	0.0004	0.0006	-0.0008	0.0016	-0.0658	0.0666	-0.0004	0.001	-0.0023	0.0015	-0.0666	0.0658
422	0.0006	0.0009	-0.0011	0.0023	-0.0657	0.0668	0.0013	0.0018	-0.0022	0.0047	-0.065	0.0675	-0.0008	0.0019	-0.0046	0.003	-0.0671	0.0655
423	0.0011	0.0016	-0.0021	0.0042	-0.0652	0.0673	-0.0004	0.0006	-0.0016	0.0007	-0.0666	0.0658	-0.0008	0.0019	-0.0046	0.003	-0.0671	0.0655
424	0.0006	0.0009	-0.0011	0.0022	-0.0657	0.0668	0.0013	0.0019	-0.0024	0.005	-0.065	0.0676	-0.0008	0.0019	-0.0046	0.003	-0.0671	0.0655
425	0.0015	0.0023	-0.003	0.0061	-0.0648	0.0679	0.0004	0.0006	-0.0008	0.0016	-0.0658	0.0666	-0.0004	0.001	-0.0023	0.0015	-0.0666	0.0658
426	0.0017	0.0025	-0.0032	0.0066	-0.0647	0.068	0.0004	0.0006	-0.0008	0.0016	-0.0658	0.0666	-0.0004	0.001	-0.0023	0.0015	-0.0666	0.0658
427	0.0015	0.0023	-0.003	0.0061	-0.0648	0.0679	0.0004	0.0006	-0.0008	0.0016	-0.0658	0.0666	-0.0004	0.001	-0.0023	0.0015	-0.0666	0.0658
428	0.0014	0.0022	-0.0028	0.0057	-0.0649	0.0678	-0.0005	0.0008	-0.002	0.001	-0.0668	0.0657	-0.0017	0.0041	-0.0098	0.0064	-0.0683	0.0649
429	0.0017	0.0025	-0.0032	0.0066	-0.0647	0.068	0.0004	0.0006	-0.0008	0.0016	-0.0658	0.0666	-0.0004	0.001	-0.0023	0.0015	-0.0666	0.0658
430	0.0015	0.0023	-0.003	0.0061	-0.0648	0.0679	0.0004	0.0006	-0.0008	0.0016	-0.0658	0.0666	-0.0008	0.0019	-0.0046	0.003	-0.0671	0.0655
431	0.001	0.0015	-0.0019	0.0039	-0.0653	0.0673	0.0018	0.0025	-0.0031	0.0066	-0.0646	0.0681	-0.0008	0.0019	-0.0046	0.003	-0.0671	0.0655
432	0.0011	0.0016	-0.0021	0.0042	-0.0652	0.0673	-0.0004	0.0006	-0.0016	0.0007	-0.0666	0.0658	-0.0008	0.0019	-0.0046	0.003	-0.0671	0.0655
433	0.0006	0.0009	-0.0011	0.0023	-0.0657	0.0668	0.0013	0.0018	-0.0022	0.0047	-0.065	0.0675	-0.0008	0.0019	-0.0046	0.003	-0.0671	0.0655
434	0.0006	0.0009	-0.0011	0.0022	-0.0657	0.0668	0.0013	0.0019	-0.0024	0.005	-0.065	0.0676	-0.0008	0.0019	-0.0046	0.003	-0.0671	0.0655
435	0.0017	0.0025	-0.0032	0.0066	-0.0647	0.068	0.0004	0.0006	-0.0008	0.0016	-0.0658	0.0666	-0.0004	0.001	-0.0023	0.0015	-0.0666	0.0658
436	0.0015	0.0023	-0.003	0.0061	-0.0648	0.0679	0.0004	0.0006	-0.0008	0.0016	-0.0658	0.0666	-0.0004	0.001	-0.0023	0.0015	-0.0666	0.0658
437	0.001	0.0015	-0.0019	0.0039	-0.0653	0.0673	0.0018	0.0025	-0.0031	0.0066	-0.0646	0.0681	-0.0008	0.0019	-0.0046	0.003	-0.0671	0.0655
438	0.0006	0.0009	-0.0011	0.0023	-0.0657	0.0668	0.0013	0.0018	-0.0022	0.0047	-0.065	0.0675	-0.0008	0.0019	-0.0046	0.003	-0.0671	0.0655
439	0.0017	0.0025	-0.0032	0.0066	-0.0647	0.068	0.0004	0.0006	-0.0008	0.0016	-0.0658	0.0666	-0.0004	0.001	-0.0023	0.0015	-0.0666	0.0658
440	0.0015	0.0023	-0.003	0.0061	-0.0648	0.0679	0.0004	0.0006	-0.0008	0.0016	-0.0658	0.0666	-0.0008	0.0019	-0.0046	0.003	-0.0671	0.0655
441	0.0015	0.0023	-0.003	0.0061	-0.0648	0.0679	0.0004	0.0006	-0.0008	0.0016	-0.0658	0.0666	-0.0009	0.0023	-0.0055	0.0036	-0.0673	0.0654
442	0.0017	0.0025	-0.0032	0.0066	-0.0647	0.068	0.0004	0.0006	-0.0008	0.0016	-0.0658	0.0666	-0.0004	0.001	-0.0023	0.0015	-0.0666	0.0658
443	0.0015	0.0023	-0.003	0.0061	-0.0648	0.0679	0.0004	0.0006	-0.0008	0.0016	-0.0658	0.0666	-0.0004	0.001	-0.0023	0.0015	-0.0666	0.0658
444	0.0017	0.0025	-0.0032	0.0066	-0.0647	0.068	0.0004	0.0006	-0.0008	0.0016	-0.0658	0.0666	-0.0008	0.0019	-0.0046	0.003	-0.0671	0.0655
445	0.0017	0.0025	-0.0032	0.0066	-0.0647	0.068	0.0004	0.0006	-0.0008	0.0016	-0.0658	0.0666	-0.0008	0.0019	-0.0046	0.003	-0.0671	0.0655
446	0.0015	0.0023	-0.003	0.0061	-0.0648	0.0679	0.0004	0.0006	-0.0008	0.0016	-0.0658	0.0666	-0.0004	0.001	-0.0023	0.0015	-0.0666	0.0658
447	0.0006	0.0009	-0.0011	0.0023	-0.0657	0.0668	0.0013	0.0018	-0.0022	0.0047	-0.065	0.0675	-0.0008	0.0019	-0.0046	0.003	-0.0671	0.0655
448	0.0015	0.0023	-0.003	0.0061	-0.0648	0.0679	0.0004	0.0006	-0.0008	0.0016	-0.0658	0.0666	-0.0004	0.001	-0.0023	0.0015	-0.0666	0.0658
449	0.001	0.0015	-0.0019	0.0039	-0.0653	0.0673	-0.0005	0.0007	-0.0019	0.0009	-0.0667	0.0657	-0.0024	0.0058	-0.0137	0.0089	-0.0695	0.0647
450	0.0006	0.0009	-0.0011	0.0023	-0.0657	0.0668	0.0013	0.0018	-0.0022	0.0047	-0.065	0.0675	-0.0008	0.0019	-0.0046	0.003	-0.0671	0.0655
451	0.0017	0.0025	-0.0032	0.0066	-0.0647	0.068	0.0004	0.0006	-0.0008	0.0016	-0.0658	0.0666	-0.0008	0.0019	-0.0046	0.003	-0.0671	0.0655
452	0.0015	0.0023	-0.003	0.0061	-0.0648	0.0679	0.0004	0.0006	-0.0008	0.0016	-0.0658	0.0666	-0.0008	0.0019	-0.0046	0.003	-0.0671	0.0655
453	0.0015	0.0023	-0.003	0.0061	-0.0648	0.0679	0.0004	0.0006	-0.0008	0.0016	-0.0658	0.0666	-0.0004	0.001	-0.0023	0.0015	-0.0666	0.0658
454	0.0006	0.0009	-0.0011	0.0023	-0.0657	0.0668	0.0013	0.0018	-0.0022	0.0047	-0.065	0.0675	-0.0008	0.0019	-0.0046	0.003	-0.0671	0.0655
455	0.0006	0.0009	-0.0011	0.0023	-0.0657	0.0668	0.0013	0.0018	-0.0022	0.0047	-0.065	0.0675	-0.0008	0.0019	-0.0046	0.003	-0.0671	0.0655
456	0.0017	0.0025	-0.0032	0.0066	-0.0647	0.068	0.0004	0.0006	-0.0008	0.0016	-0.0658	0.0666	-0.0008	0.0019	-0.0046	0.003	-0.0671	0.0655
457	0.0006	0.0009	-0.0011	0.0023	-0.0657	0.0668	0.0013	0.0018	-0.0022	0.0047	-0.065	0.0675	-0.0008	0.0019	-0.0046	0.003	-0.0671	0.0655
458	0.0006	0.0009	-0.0011	0.0023	-0.0657	0.0668	0.0013	0.0018	-0.0022	0.0047	-0.065	0.0675	-0.0008	0.0019	-0.0046	0.003	-0.0671	0.0655
459	0.0015	0.0023	-0.003	0.0061	-0.0648	0.0679	0.0004	0.0006	-0.0008	0.0016	-0.0658	0.0666	-0.0008	0.0019	-0.0046	0.003	-0.0671	0.0655
460	0.0017	0.0025	-0.0032	0.0066	-0.0647	0.068	0.0004	0.0006	-0.0008	0.0016	-0.0658	0.0666	-0.0008	0.0019	-0.0046	0.003	-0.0671	0.0655
461	0.0015	0.0023	-0.003	0.0061	-0.0648	0.0679	0.0004	0.0006	-0.0008	0.0016	-0.0658	0.0666	-0.0008	0.0019	-0.0046	0.003	-0.0671	0.0655
462	0.0015	0.0023	-0.003	0.0061	-0.0648	0.0679	0.0004	0.0006	-0.0008	0.0016	-0.0658	0.0666	-0.0004	0.001	-0.0023	0.0015	-0.0666	0.0658
463	0.0017	0.0025	-0.0032	0.0066	-0.0647	0.068	0.0004	0.0006	-0.0008	0.0016	-0.0658	0.0666	-0.0004	0.001	-0.0023	0.0015	-0.0666	0.0658
464	0.0015	0.0023	-0.003	0.0061	-0.0648	0.0679	0.0004	0.0006	-0.0008	0.0016	-0.0658	0.0666	-0.0004	0.001	-0.0023	0.0015	-0.0666	0.0658
465	0.0015	0.0023	-0.003	0.0061	-0.0648	0.0679	0.0004	0.0006	-0.0008	0.0016	-0.0658	0.0666	-0.0008	0.0019	-0.0046	0.003	-0.0671	0.0655
466	0.0015	0.0023	-0.003	0.0061	-0.0648	0.0679	0.0004	0.0006	-0.0008	0.0016	-0.0658	0.0666	-0.0004	0.001	-0.0023	0.0015	-0.0666	0.0658
467	0.0017	0.0025	-0.0032	0.0066	-0.0647	0.068	0.0004	0.0006	-0.0008	0.0016	-0.0658	0.0666	-0.0004	0.001	-0.0023	0.0015	-0.0666	0.0658
468	0.0017	0.0025	-0.0032	0.0066	-0.0647	0.068	0.0004	0.0006	-0.0008	0.0016	-0.0658	0.0666	-0.0008	0.0019	-0.0046	0.003	-0.0671	0.0655
469	0.0015	0.0023	-0.003	0.0061	-0.0648	0.0679	0.0004	0.0006	-0.0008	0.0016	-0.0658	0.0666	-0.0008	0.0019	-0.0046	0.003	-0.0671	0.0655
470	0.0009	0.0013	-0.0017	0.0034	-0.0654	0.0671	-0.0001	0.0002	-0.0004	0.0002	-0.0663	0.0661	-0.0016	0.0038	-0.0091	0.006	-0.0682	0.065
471	0.0015	0.0023	-0.003	0.0061	-0.0648	0.0679	0.0004	0.0006	-0.0008	0.0016	-0.0658	0.0666	-0.0008	0.0019	-0.0046	0.003	-0.0671	0.0655
472	0.0015	0.0023	-0.003	0.0061	-0.0648	0.0679	0.0004	0.0006	-0.0008	0.0016	-0.0658	0.0666	-0.0008	0.0019	-0.0046	0.003	-0.0671	0.0655
473	0.0017	0.0025	-0.0032	0.0066	-0.0647	0.068	0.0004	0.0006	-0.0008	0.0016	-0.0658	0.0666	-0.0004	0.001	-0.0023	0.0015	-0.0666	0.0658
474	0.0015	0.0023	-0.003	0.0061	-0.0648	0.0679	0.0004	0.0006	-0.0008	0.0016	-0.0658	0.0666	-0.0008	0.0019	-0.0046	0.003	-0.0671	0.0655
475	0.0015	0.0023	-0.003	0.0061	-0.0648	0.0679	0.0004	0.0006	-0.0008	0.0016	-0.0658	0.0666	-0.0008	0.0019	-0.0046	0.003	-0.0671	0.0655
476	0.0002	0.0002	-0.0003	0.0006	-0.066	0.0664	0.0015	0.0021	-0.0027	0.0057	-0.0648	0.0678	-0.0004	0.001	-0.0023	0.0015	-0.0666	0.0658
477	0.0017	0.0025	-0.0032	0.0066	-0.0647	0.068	0.0004	0.0006	-0.0008	0.0016	-0.0658	0.0666	-0.0004	0.001	-0.0023	0.0015	-0.0666	0.0658
478	0.0017	0.0025	-0.0032	0.0066	-0.0647	0.068	0.0004	0.0006	-0.0008	0.0016	-0.0658	0.0666	-0.0008	0.0019	-0.0046	0.003	-0.0671	0.0655
479	0.0006	0.0009	-0.0011	0.0023	-0.0657	0.0668	0.0013	0.0018	-0.0022	0.0047	-0.065	0.0675	-0.0008	0.0019	-0.0046	0.003	-0.0671	0.0655
480	0.0017	0.0025	-0.0032	0.0066	-0.0647	0.068	0.0004	0.0006	-0.0008	0.0016	-0.0658	0.0666	-0.0008	0.0019	-0.0046	0.003	-0.0671	0.0655
481	0.0015	0.0023	-0.003	0.0061	-0.0648	0.0679	0.0004	0.0006	-0.0008	0.0016	-0.0658	0.0666	-0.0008	0.0019	-0.0046	0.003	-0.0671	0.0655
482	0.0006	0.0009	-0.0011	0.0023	-0.0657	0.0668	0.0013	0.0018	-0.0022	0.0047	-0.065	0.0675	-0.0008	0.0019	-0.0046	0.003	-0.0671	0.0655
483	0.0015	0.0023	-0.003	0.0061	-0.0648	0.0679	0.0004	0.0006	-0.0008	0.0016	-0.0658	0.0666	-0.0008	0.0019	-0.0046	0.003	-0.0671	0.0655
484	0.0015	0.0023	-0.003	0.0061	-0.0648	0.0679	0.0004	0.0006	-0.0008	0.0016	-0.0658	0.0666	-0.0004	0.001	-0.0023	0.0015	-0.0666	0.0658
485	0.001	0.0015	-0.0019	0.0039	-0.0653	0.0673	-0.0005	0.0007	-0.0019	0.0009	-0.0667	0.0657	-0.0024	0.0058	-0.0137	0.0089	-0.0695	0.0647
486	0.0015	0.0023	-0.003	0.0061	-0.0648	0.0679	0.0004	0.0006	-0.0008	0.0016	-0.0658	0.0666	-0.0008	0.0019	-0.0046	0.003	-0.0671	0.0655
487	0.0006	0.0009	-0.0011	0.0023	-0.0657	0.0668	0.0013	0.0018	-0.0022	0.0047	-0.065	0.0675	-0.0008	0.0019	-0.0046	0.003	-0.0671	0.0655
488	0.0017	0.0025	-0.0032	0.0066	-0.0647	0.068	0.0004	0.0006	-0.0008	0.0016	-0.0658	0.0666	-0.0008	0.0019	-0.0046	0.003	-0.0671	0.0655
489	0.0017	0.0025	-0.0032	0.0066	-0.0647	0.068	0.0004	0.0006	-0.0008	0.0016	-0.0658	0.0666	-0.0008	0.0019	-0.0046	0.003	-0.0671	0.0655
490	0.0017	0.0025	-0.0032	0.0066	-0.0647	0.068	0.0004	0.0006	-0.0008	0.0016	-0.0658	0.0666	-0.0008	0.0019	-0.0046	0.003	-0.0671	0.0655
491	0.0015	0.0023	-0.003	0.0061	-0.0648	0.0679	0.0004	0.0006	-0.0008	0.0016	-0.0658	0.0666	-0.0008	0.0019	-0.0046	0.003	-0.0671	0.0655
492	0.0017	0.0025	-0.0032	0.0066	-0.0647	0.068	0.0004	0.0006	-0.0008	0.0016	-0.0658	0.0666	-0.0008	0.0019	-0.0046	0.003	-0.0671	0.0655
493	0.0015	0.0023	-0.003	0.0061	-0.0648	0.0679	0.0004	0.0006	-0.0008	0.0016	-0.0658	0.0666	-0.0008	0.0019	-0.0046	0.003	-0.0671	0.0655
494	0.0015	0.0023	-0.003	0.0061	-0.0648	0.0679	0.0004	0.0006	-0.0008	0.0016	-0.0658	0.0666	-0.0008	0.0019	-0.0046	0.003	-0.0671	0.0655
495	0.001	0.0015	-0.0019	0.0039	-0.0653	0.0673	0.0018	0.0025	-0.0031	0.0066	-0.0646	0.0681	-0.0008	0.0019	-0.0046	0.003	-0.0671	0.0655
496	0.0002	0.0002	-0.0003	0.0006	-0.066	0.0664	0.0015	0.0021	-0.0027	0.0057	-0.0648	0.0678	-0.0004	0.001	-0.0023	0.0015	-0.0666	0.0658
497	0.0017	0.0025	-0.0032	0.0066	-0.0647	0.068	0.0004	0.0006	-0.0008	0.0016	-0.0658	0.0666	-0.0008	0.0019	-0.0046	0.003	-0.0671	0.0655
498	0.001	0.0015	-0.0019	0.0039	-0.0653	0.0673	-0.0005	0.0007	-0.0019	0.0009	-0.0667	0.0657	-0.0008	0.0019	-0.0046	0.003	-0.0671	0.0655
499	0.0015	0.0023	-0.003	0.0061	-0.0648	0.0679	0.0004	0.0006	-0.0008	0.0016	-0.0658	0.0666	-0.0008	0.0019	-0.0046	0.003	-0.0671	0.0655
500	0.0015	0.0023	-0.003	0.0061	-0.0648	0.0679	0.0004	0.0006	-0.0008	0.0016	-0.0658	0.0666	-0.0008	0.0019	-0.0046	0.003	-0.0671	0.0655
501	0.001	0.0015	-0.0019	0.0039	-0.0653	0.0673	-0.0005	0.0007	-0.0019	0.0009	-0.0667	0.0657	-0.0016	0.0038	-0.0091	0.006	-0.0682	0.065
502	0.0246	0.0067	0.0114	0.0378	-0.1264	0.1756	0.0305	0.0071	0.0166	0.0444	-0.1205	0.1815	0.0168	0.0038	0.0094	0.0242	-0.1337	0.1673
503	0.0246	0.0067	0.0114	0.0378	-0.1264	0.1756	0.0305	0.0071	0.0166	0.0444	-0.1205	0.1815	0.0224	0.005	0.0125	0.0322	-0.1283	0.173
504	0.0246	0.0067	0.0114	0.0378	-0.1264	0.1756	0.0305	0.0071	0.0166	0.0444	-0.1205	0.1815	0.0112	0.0025	0.0063	0.0161	-0.1392	0.1616
505	0.0282	0.0077	0.0131	0.0433	-0.123	0.1793	0.0188	0.0044	0.0103	0.0274	-0.1318	0.1694	0.028	0.0063	0.0156	0.0403	-0.1229	0.1788
506	0.0282	0.0077	0.0131	0.0433	-0.123	0.1793	0.0188	0.0044	0.0103	0.0274	-0.1318	0.1694	0.042	0.0094	0.0234	0.0605	-0.1095	0.1934
507	0.0052	0.0014	0.0024	0.008	-0.1452	0.1556	0.0298	0.0069	0.0163	0.0434	-0.1212	0.1808	0.0093	0.0021	0.0052	0.0134	-0.1411	0.1597
508	0.0246	0.0067	0.0114	0.0378	-0.1264	0.1756	0.0305	0.0071	0.0166	0.0444	-0.1205	0.1815	0.0168	0.0038	0.0094	0.0242	-0.1337	0.1673
509	0.0052	0.0014	0.0024	0.008	-0.1452	0.1556	0.0298	0.0069	0.0163	0.0434	-0.1212	0.1808	0.0093	0.0021	0.0052	0.0134	-0.1411	0.1597
510	0.0246	0.0067	0.0114	0.0378	-0.1264	0.1756	0.0305	0.0071	0.0166	0.0444	-0.1205	0.1815	0.0056	0.0013	0.0031	0.0081	-0.1447	0.1559
511	0.0322	0.0119	0.0088	0.0555	-0.137	0.2013	0.0021	0.0013	-0.0006	0.0047	-0.1621	0.1663	0.0477	0.0176	0.0132	0.0822	-0.1235	0.2189
512	0.0522	0.0193	0.0143	0.0901	-0.1195	0.224	0.0451	0.0295	-0.0126	0.1029	-0.1289	0.2192	0.0096	0.0035	0.0027	0.0165	-0.1582	0.1774
513	0.0246	0.0067	0.0114	0.0378	-0.1264	0.1756	0.0305	0.0071	0.0166	0.0444	-0.1205	0.1815	0.0224	0.005	0.0125	0.0322	-0.1283	0.173
514	0.0246	0.0067	0.0114	0.0378	-0.1264	0.1756	0.0305	0.0071	0.0166	0.0444	-0.1205	0.1815	0.0056	0.0013	0.0031	0.0081	-0.1447	0.1559
515	0.0232	0.0063	0.0108	0.0356	-0.1277	0.1741	0.0169	0.0039	0.0092	0.0246	-0.1337	0.1675	0.0699	0.0157	0.0391	0.1008	-0.0835	0.2234
516	0.0246	0.0067	0.0114	0.0378	-0.1264	0.1756	0.0305	0.0071	0.0166	0.0444	-0.1205	0.1815	0.0112	0.0025	0.0063	0.0161	-0.1392	0.1616
517	0.0087	0.0024	0.004	0.0134	-0.1418	0.1592	0.0282	0.0065	0.0154	0.041	-0.1227	0.1791	0.0336	0.0076	0.0188	0.0484	-0.1175	0.1846
518	0.0131	0.0036	0.0061	0.0201	-0.1375	0.1636	0.0298	0.0069	0.0163	0.0434	-0.1212	0.1808	0.0224	0.005	0.0125	0.0322	-0.1283	0.173
519	0.0131	0.0036	0.0061	0.0201	-0.1375	0.1636	0.0298	0.0069	0.0163	0.0434	-0.1212	0.1808	0.0298	0.0067	0.0167	0.043	-0.1211	0.1807
520	0.0232	0.0063	0.0108	0.0356	-0.1277	0.1741	0.0169	0.0039	0.0092	0.0246	-0.1337	0.1675	0.028	0.0063	0.0156	0.0403	-0.1229	0.1788
521	0.0232	0.0063	0.0108	0.0356	-0.1277	0.1741	0.0169	0.0039	0.0092	0.0246	-0.1337	0.1675	0.042	0.0094	0.0234	0.0605	-0.1095	0.1934
522	0.0282	0.0077	0.0131	0.0433	-0.123	0.1793	0.0188	0.0044	0.0103	0.0274	-0.1318	0.1694	0.042	0.0094	0.0234	0.0605	-0.1095	0.1934
523	0.0087	0.0024	0.004	0.0134	-0.1418	0.1592	0.0282	0.0065	0.0154	0.041	-0.1227	0.1791	0.0336	0.0076	0.0188	0.0484	-0.1175	0.1846
524	0.0052	0.0014	0.0024	0.008	-0.1452	0.1556	0.0298	0.0069	0.0163	0.0434	-0.1212	0.1808	0.0186	0.0042	0.0104	0.0269	-0.1319	0.1692
525	0.0087	0.0024	0.004	0.0134	-0.1418	0.1592	0.0282	0.0065	0.0154	0.041	-0.1227	0.1791	0.0224	0.005	0.0125	0.0322	-0.1283	0.173
526	0.0087	0.0024	0.004	0.0134	-0.1418	0.1592	0.0282	0.0065	0.0154	0.041	-0.1227	0.1791	0.0224	0.005	0.0125	0.0322	-0.1283	0.173
527	0.0087	0.0024	0.004	0.0134	-0.1418	0.1592	0.0282	0.0065	0.0154	0.041	-0.1227	0.1791	0.0336	0.0076	0.0188	0.0484	-0.1175	0.1846
528	0.0087	0.0024	0.004	0.0134	-0.1418	0.1592	0.0282	0.0065	0.0154	0.041	-0.1227	0.1791	0.0224	0.005	0.0125	0.0322	-0.1283	0.173
529	0.0052	0.0014	0.0024	0.008	-0.1452	0.1556	0.0298	0.0069	0.0163	0.0434	-0.1212	0.1808	0.0186	0.0042	0.0104	0.0269	-0.1319	0.1692
530	0.0248	0.0068	0.0115	0.0381	-0.1261	0.1758	0.0309	0.0072	0.0169	0.045	-0.1201	0.182	0.028	0.0063	0.0156	0.0403	-0.1229	0.1788
531	0.0282	0.0077	0.0131	0.0433	-0.123	0.1793	0.0188	0.0044	0.0103	0.0274	-0.1318	0.1694	0.014	0.0031	0.0078	0.0202	-0.1365	0.1644
532	0.0282	0.0077	0.0131	0.0433	-0.123	0.1793	0.0188	0.0044	0.0103	0.0274	-0.1318	0.1694	0.028	0.0063	0.0156	0.0403	-0.1229	0.1788
533	0.0087	0.0024	0.004	0.0134	-0.1418	0.1592	0.0282	0.0065	0.0154	0.041	-0.1227	0.1791	0.0112	0.0025	0.0063	0.0161	-0.1392	0.1616
534	0.0087	0.0024	0.004	0.0134	-0.1418	0.1592	0.0282	0.0065	0.0154	0.041	-0.1227	0.1791	0.0112	0.0025	0.0063	0.0161	-0.1392	0.1616
535	0.0052	0.0014	0.0024	0.008	-0.1452	0.1556	0.0298	0.0069	0.0163	0.0434	-0.1212	0.1808	0.028	0.0063	0.0156	0.0403	-0.1229	0.1788
536	0.0087	0.0024	0.004	0.0134	-0.1418	0.1592	0.0282	0.0065	0.0154	0.041	-0.1227	0.1791	0.0112	0.0025	0.0063	0.0161	-0.1392	0.1616
537	0.0052	0.0014	0.0024	0.008	-0.1452	0.1556	0.0298	0.0069	0.0163	0.0434	-0.1212	0.1808	0.028	0.0063	0.0156	0.0403	-0.1229	0.1788
538	0.0052	0.0014	0.0024	0.008	-0.1452	0.1556	0.0298	0.0069	0.0163	0.0434	-0.1212	0.1808	0.0373	0.0084	0.0208	0.0537	-0.1139	0.1885
539	0.0055	0.0015	0.0026	0.0085	-0.1449	0.156	0.0166	0.0038	0.009	0.0241	-0.134	0.1671	0.014	0.0031	0.0078	0.0202	-0.1365	0.1644
540	0.0131	0.0036	0.0061	0.0201	-0.1375	0.1636	0.0177	0.0041	0.0096	0.0257	-0.1329	0.1683	0.0084	0.0019	0.0047	0.0121	-0.142	0.1588
541	0.0052	0.0014	0.0024	0.008	-0.1452	0.1556	0.0298	0.0069	0.0163	0.0434	-0.1212	0.1808	0.0373	0.0084	0.0208	0.0537	-0.1139	0.1885
542	0.0246	0.0067	0.0114	0.0378	-0.1264	0.1756	0.0305	0.0071	0.0166	0.0444	-0.1205	0.1815	0.0056	0.0013	0.0031	0.0081	-0.1447	0.1559
543	0.0052	0.0014	0.0024	0.008	-0.1452	0.1556	0.0298	0.0069	0.0163	0.0434	-0.1212	0.1808	0.0466	0.0105	0.026	0.0672	-0.1051	0.1983
544	0.0131	0.0036	0.0061	0.0201	-0.1375	0.1636	0.0177	0.0041	0.0096	0.0257	-0.1329	0.1683	0.0168	0.0038	0.0094	0.0242	-0.1337	0.1673
545	0.0014	0.0022	-0.0028	0.0057	-0.0649	0.0678	-0.0005	0.0008	-0.002	0.001	-0.0668	0.0657	-0.0017	0.0041	-0.0098	0.0064	-0.0683	0.0649
546	0.0017	0.0025	-0.0032	0.0066	-0.0647	0.068	0.0004	0.0006	-0.0008	0.0016	-0.0658	0.0666	-0.0004	0.001	-0.0023	0.0015	-0.0666	0.0658
547	0.0015	0.0023	-0.003	0.0061	-0.0648	0.0679	0.0004	0.0006	-0.0008	0.0016	-0.0658	0.0666	-0.0008	0.0019	-0.0046	0.003	-0.0671	0.0655
548	0.001	0.0015	-0.0019	0.0039	-0.0653	0.0673	0.0018	0.0025	-0.0031	0.0066	-0.0646	0.0681	-0.0008	0.0019	-0.0046	0.003	-0.0671	0.0655
549	0.0017	0.0025	-0.0032	0.0066	-0.0647	0.068	0.0004	0.0006	-0.0008	0.0016	-0.0658	0.0666	-0.0008	0.0019	-0.0046	0.003	-0.0671	0.0655
550	0.0015	0.0023	-0.003	0.0061	-0.0648	0.0679	0.0004	0.0006	-0.0008	0.0016	-0.0658	0.0666	-0.0008	0.0019	-0.0046	0.003	-0.0671	0.0655
551	0.0017	0.0025	-0.0032	0.0066	-0.0647	0.068	0.0004	0.0006	-0.0008	0.0016	-0.0658	0.0666	-0.0004	0.001	-0.0023	0.0015	-0.0666	0.0658
552	0.001	0.0015	-0.0019	0.0039	-0.0653	0.0673	0.0018	0.0025	-0.0031	0.0066	-0.0646	0.0681	-0.0008	0.0019	-0.0046	0.003	-0.0671	0.0655
553	0.001	0.0015	-0.0019	0.0039	-0.0653	0.0673	-0.0005	0.0007	-0.0019	0.0009	-0.0667	0.0657	-0.0032	0.0077	-0.0182	0.0119	-0.071	0.0647
554	0.001	0.0015	-0.0019	0.0039	-0.0653	0.0673	-0.0005	0.0007	-0.0019	0.0009	-0.0667	0.0657	-0.004	0.0096	-0.0228	0.0149	-0.0727	0.0648
555	0.0052	0.0014	0.0024	0.008	-0.1452	0.1556	0.0298	0.0069	0.0163	0.0434	-0.1212	0.1808	0.0466	0.0105	0.026	0.0672	-0.1051	0.1983
556	0.0101	0.0028	0.0047	0.0155	-0.1404	0.1606	0.0177	0.0041	0.0096	0.0257	-0.1329	0.1683	0.004	0.0009	0.0023	0.0058	-0.1463	0.1544
557	0.0246	0.0067	0.0114	0.0378	-0.1264	0.1756	0.0305	0.0071	0.0166	0.0444	-0.1205	0.1815	0.0056	0.0013	0.0031	0.0081	-0.1447	0.1559
558	0.0248	0.0068	0.0115	0.0381	-0.1261	0.1758	0.0309	0.0072	0.0169	0.045	-0.1201	0.182	0.028	0.0063	0.0156	0.0403	-0.1229	0.1788
559	0.0052	0.0014	0.0024	0.008	-0.1452	0.1556	0.0298	0.0069	0.0163	0.0434	-0.1212	0.1808	0.0559	0.0126	0.0313	0.0806	-0.0964	0.2083
560	0.0087	0.0024	0.004	0.0134	-0.1418	0.1592	0.0282	0.0065	0.0154	0.041	-0.1227	0.1791	0.0112	0.0025	0.0063	0.0161	-0.1392	0.1616
561	0.0052	0.0014	0.0024	0.008	-0.1452	0.1556	0.0298	0.0069	0.0163	0.0434	-0.1212	0.1808	0.0559	0.0126	0.0313	0.0806	-0.0964	0.2083
562	0.0055	0.0015	0.0026	0.0085	-0.1449	0.156	0.0166	0.0038	0.009	0.0241	-0.134	0.1671	0.028	0.0063	0.0156	0.0403	-0.1229	0.1788
563	0.0131	0.0036	0.0061	0.0201	-0.1375	0.1636	0.0177	0.0041	0.0096	0.0257	-0.1329	0.1683	0.0252	0.0057	0.0141	0.0363	-0.1256	0.1759
564	0.0131	0.0036	0.0061	0.0201	-0.1375	0.1636	0.0177	0.0041	0.0096	0.0257	-0.1329	0.1683	0.0336	0.0076	0.0188	0.0484	-0.1175	0.1846
565	0.0246	0.0067	0.0114	0.0378	-0.1264	0.1756	0.0305	0.0071	0.0166	0.0444	-0.1205	0.1815	0.0112	0.0025	0.0063	0.0161	-0.1392	0.1616
566	0.0246	0.0067	0.0114	0.0378	-0.1264	0.1756	0.0305	0.0071	0.0166	0.0444	-0.1205	0.1815	0.0224	0.005	0.0125	0.0322	-0.1283	0.173
567	0.001	0.0015	-0.0019	0.0039	-0.0653	0.0673	0.0018	0.0025	-0.0031	0.0066	-0.0646	0.0681	-0.0008	0.0019	-0.0046	0.003	-0.0671	0.0655
568	0.0017	0.0025	-0.0032	0.0066	-0.0647	0.068	0.0004	0.0006	-0.0008	0.0016	-0.0658	0.0666	-0.0008	0.0019	-0.0046	0.003	-0.0671	0.0655
569	0.0013	0.002	-0.0025	0.0051	-0.065	0.0676	0.0042	0.006	-0.0075	0.016	-0.063	0.0715	-0.0005	0.0012	-0.0027	0.0018	-0.0667	0.0657
570	0.0013	0.002	-0.0025	0.0051	-0.065	0.0676	0.0042	0.006	-0.0075	0.016	-0.063	0.0715	-0.0005	0.0012	-0.0027	0.0018	-0.0667	0.0657
571	0.0015	0.0023	-0.003	0.0061	-0.0648	0.0679	0.0004	0.0006	-0.0008	0.0016	-0.0658	0.0666	-0.0008	0.0019	-0.0046	0.003	-0.0671	0.0655
572	0.001	0.0015	-0.0019	0.0039	-0.0653	0.0673	0.0018	0.0025	-0.0031	0.0066	-0.0646	0.0681	-0.0008	0.0019	-0.0046	0.003	-0.0671	0.0655
573	0.0015	0.0023	-0.003	0.0061	-0.0648	0.0679	0.0004	0.0006	-0.0008	0.0016	-0.0658	0.0666	-0.0008	0.0019	-0.0046	0.003	-0.0671	0.0655
574	0.0013	0.002	-0.0025	0.0051	-0.065	0.0676	0.0042	0.006	-0.0075	0.016	-0.063	0.0715	-0.0005	0.0012	-0.0027	0.0018	-0.0667	0.0657
575	0.001	0.0015	-0.0019	0.0039	-0.0653	0.0673	0.0018	0.0025	-0.0031	0.0066	-0.0646	0.0681	-0.0008	0.0019	-0.0046	0.003	-0.0671	0.0655
576	0.0013	0.002	-0.0025	0.0051	-0.065	0.0676	0.0042	0.006	-0.0075	0.016	-0.063	0.0715	-0.0005	0.0012	-0.0027	0.0018	-0.0667	0.0657
577	0.0013	0.002	-0.0025	0.0051	-0.065	0.0676	0.0042	0.006	-0.0075	0.016	-0.063	0.0715	-0.0005	0.0012	-0.0027	0.0018	-0.0667	0.0657
578	0.0246	0.0067	0.0114	0.0378	-0.1264	0.1756	0.0305	0.0071	0.0166	0.0444	-0.1205	0.1815	0.0168	0.0038	0.0094	0.0242	-0.1337	0.1673
579	0.0246	0.0067	0.0114	0.0378	-0.1264	0.1756	0.0305	0.0071	0.0166	0.0444	-0.1205	0.1815	0.0112	0.0025	0.0063	0.0161	-0.1392	0.1616
580	0.0055	0.0015	0.0026	0.0085	-0.1449	0.156	0.0166	0.0038	0.009	0.0241	-0.134	0.1671	0.042	0.0094	0.0234	0.0605	-0.1095	0.1934
581	0.0246	0.0067	0.0114	0.0378	-0.1264	0.1756	0.0305	0.0071	0.0166	0.0444	-0.1205	0.1815	0.0168	0.0038	0.0094	0.0242	-0.1337	0.1673
582	0.0246	0.0067	0.0114	0.0378	-0.1264	0.1756	0.0305	0.0071	0.0166	0.0444	-0.1205	0.1815	0.0224	0.005	0.0125	0.0322	-0.1283	0.173
